# Supplementary material for: Genetic diversity, population structure, and selective signature of sheep in the northeastern Tarim Basin
Source: Front Genet. 2023 Nov 9;14:1281601. doi: 10.3389/fgene.2023.1281601 (PMC10666172; doi:10.3389/fgene.2023.1281601)
Supplement: Supplementary file 1 [file DataSheet1.xls]

## Sheet: Table S1
Table S1: Functional annotation of common regions experiencing selective sweeps identified with the top 5% FST.
Chromosome	Region start	Region end	FST value	Chromosome	Region start	Region end	Sample ID	Genes
10	26850001	26900000	0.759333	10	26592575	27633392	ENSOARG00000010627 ENSOARG00000010690	NBEA、NA
10	29456118	29457146	0.757985	10	29456118	29457146	ENSOARG00000011616	EEF1A1
10	29456207	29457230	0.757985	10	29456207	29457230	ENSOARG00000011616	EEF1A1
10	29457230	29457586	0.757985	10	29457230	29457586	ENSOARG00000011616	EEF1A1
10	29457587	29458219	0.757985	10	29457587	29458219	ENSOARG00000011616 ENSOARG00000011653	EEF1A1、RXFP2
10	29458477	29461934	0.757985	10	29458477	29461934	ENSOARG00000011653 ENSOARG00000011653	RXFP2、RXFP2
10	29461935	29462153	0.757985	10	29461935	29462153	ENSOARG00000011653	RXFP2
10	29462154	29465189	0.757985	10	29462154	29465189	ENSOARG00000011653 ENSOARG00000011653	RXFP2、RXFP2
10	29465190	29465600	0.757985	10	29465190	29465600	ENSOARG00000011653	RXFP2
10	29465601	29466363	0.757985	10	29465601	29466363	ENSOARG00000011653 ENSOARG00000011653	RXFP2、RXFP2
10	29466364	29466593	0.757985	10	29466364	29466593	ENSOARG00000011653	RXFP2
10	29466594	29468976	0.757985	10	29466594	29468976	ENSOARG00000011653 ENSOARG00000011653	RXFP2、RXFP2
10	29468977	29469048	0.757985	10	29468977	29469048	ENSOARG00000011653	RXFP2
10	29469049	29471593	0.757985	10	29469049	29471593	ENSOARG00000011653 ENSOARG00000011653	RXFP2、RXFP2
10	29471594	29471665	0.757985	10	29471594	29471665	ENSOARG00000011653	RXFP2
10	29471666	29471775	0.757985	10	29471666	29471775	ENSOARG00000011653 ENSOARG00000011653	RXFP2、RXFP2
10	29471776	29471847	0.757985	10	29471776	29471847	ENSOARG00000011653	RXFP2
10	29478184	29478255	0.757985	10	29478184	29478255	ENSOARG00000011653	RXFP2
10	29478256	29479807	0.757985	10	29478256	29479807	ENSOARG00000011653 ENSOARG00000011653	RXFP2、RXFP2
10	29479808	29479879	0.757985	10	29479808	29479879	ENSOARG00000011653	RXFP2
10	29479880	29481622	0.757985	10	29479880	29481622	ENSOARG00000011653 ENSOARG00000011653	RXFP2、RXFP2
10	29481623	29481694	0.757985	10	29481623	29481694	ENSOARG00000011653	RXFP2
10	29481695	29482779	0.757985	10	29481695	29482779	ENSOARG00000011653 ENSOARG00000011653	RXFP2、RXFP2
10	29482780	29482851	0.757985	10	29482780	29482851	ENSOARG00000011653	RXFP2
10	29482852	29484879	0.757985	10	29482852	29484879	ENSOARG00000011653 ENSOARG00000011653	RXFP2、RXFP2
10	29484880	29484951	0.757985	10	29484880	29484951	ENSOARG00000011653	RXFP2
10	29484952	29485776	0.757985	10	29484952	29485776	ENSOARG00000011653 ENSOARG00000011653	RXFP2、RXFP2
10	29485777	29485848	0.757985	10	29485777	29485848	ENSOARG00000011653	RXFP2
10	29495680	29495751	0.757985	10	29495680	29495751	ENSOARG00000011653	RXFP2
10	29495752	29496560	0.757985	10	29495752	29496560	ENSOARG00000011653 ENSOARG00000011653	RXFP2、RXFP2
10	29496561	29496666	0.757985	10	29496561	29496666	ENSOARG00000011653	RXFP2
10	29496667	29499684	0.757985	10	29496667	29499684	ENSOARG00000011653 ENSOARG00000011653	RXFP2、RXFP2
10	29499685	29499762	0.757985	10	29499685	29499762	ENSOARG00000011653	RXFP2
10	29499763	29500000	0.757985	10	29499763	29502252	ENSOARG00000011653 ENSOARG00000011653	RXFP2、RXFP2
10	29458220	29458476	0.757985	10	29458220	29458476	ENSOARG00000011653	RXFP2
10	29471848	29478183	0.757985	10	29471848	29478183	ENSOARG00000011653 ENSOARG00000011653	RXFP2、RXFP2
10	29485849	29495679	0.757985	10	29485849	29495679	ENSOARG00000011653 ENSOARG00000011653	RXFP2、RXFP2
10	29450001	29456117	0.757985	10	29275812	29456117	ENSOARG00000011616 ENSOARG00000011616	EEF1A1、EEF1A1
10	29456118	29457146	0.757985	10	29456118	29457146	ENSOARG00000011616	EEF1A1
10	29456207	29457230	0.757985	10	29456207	29457230	ENSOARG00000011616	EEF1A1
10	29457230	29457586	0.757985	10	29457230	29457586	ENSOARG00000011616	EEF1A1
10	29457587	29458219	0.757985	10	29457587	29458219	ENSOARG00000011616 ENSOARG00000011653	EEF1A1、RXFP2
10	29458477	29461934	0.757985	10	29458477	29461934	ENSOARG00000011653 ENSOARG00000011653	RXFP2、RXFP2
10	29461935	29462153	0.757985	10	29461935	29462153	ENSOARG00000011653	RXFP2
10	29462154	29465189	0.757985	10	29462154	29465189	ENSOARG00000011653 ENSOARG00000011653	RXFP2、RXFP2
10	29465190	29465600	0.757985	10	29465190	29465600	ENSOARG00000011653	RXFP2
10	29465601	29466363	0.757985	10	29465601	29466363	ENSOARG00000011653 ENSOARG00000011653	RXFP2、RXFP2
10	29466364	29466593	0.757985	10	29466364	29466593	ENSOARG00000011653	RXFP2
10	29466594	29468976	0.757985	10	29466594	29468976	ENSOARG00000011653 ENSOARG00000011653	RXFP2、RXFP2
10	29468977	29469048	0.757985	10	29468977	29469048	ENSOARG00000011653	RXFP2
10	29469049	29471593	0.757985	10	29469049	29471593	ENSOARG00000011653 ENSOARG00000011653	RXFP2、RXFP2
10	29471594	29471665	0.757985	10	29471594	29471665	ENSOARG00000011653	RXFP2
10	29471666	29471775	0.757985	10	29471666	29471775	ENSOARG00000011653 ENSOARG00000011653	RXFP2、RXFP2
10	29471776	29471847	0.757985	10	29471776	29471847	ENSOARG00000011653	RXFP2
10	29458220	29458476	0.757985	10	29458220	29458476	ENSOARG00000011653	RXFP2
10	29471848	29475000	0.757985	10	29471848	29478183	ENSOARG00000011653 ENSOARG00000011653	RXFP2、RXFP2
10	29425001	29456117	0.757985	10	29275812	29456117	ENSOARG00000011616 ENSOARG00000011616	EEF1A1、EEF1A1
3	93500001	93501994	0.744018	3	93498379	93501994	ENSOARG00000011500 ENSOARG00000011500	DYSF、DYSF
3	93501995	93502030	0.744018	3	93501995	93502030	ENSOARG00000011500	DYSF
3	93502031	93550000	0.744018	3	93502031	93793252	ENSOARG00000011500 ENSOARG00000011524	DYSF、NA
3	93475001	93477604	0.744018	3	93472416	93477604	ENSOARG00000011500 ENSOARG00000011500	DYSF、DYSF
3	93477605	93477696	0.744018	3	93477605	93477696	ENSOARG00000011500	DYSF
3	93477697	93480531	0.744018	3	93477697	93480531	ENSOARG00000011500 ENSOARG00000011500	DYSF、DYSF
3	93480532	93480702	0.744018	3	93480532	93480702	ENSOARG00000011500	DYSF
3	93480703	93481311	0.744018	3	93480703	93481311	ENSOARG00000011500 ENSOARG00000011500	DYSF、DYSF
3	93481312	93481454	0.744018	3	93481312	93481454	ENSOARG00000011500	DYSF
3	93481455	93483430	0.744018	3	93481455	93483430	ENSOARG00000011500 ENSOARG00000011500	DYSF、DYSF
3	93483431	93483576	0.744018	3	93483431	93483576	ENSOARG00000011500	DYSF
3	93483577	93484787	0.744018	3	93483577	93484787	ENSOARG00000011500 ENSOARG00000011500	DYSF、DYSF
3	93484788	93484876	0.744018	3	93484788	93484876	ENSOARG00000011500	DYSF
3	93484877	93485084	0.744018	3	93484877	93485084	ENSOARG00000011500 ENSOARG00000011500	DYSF、DYSF
3	93485085	93485180	0.744018	3	93485085	93485180	ENSOARG00000011500	DYSF
3	93485181	93485591	0.744018	3	93485181	93485591	ENSOARG00000011500 ENSOARG00000011500	DYSF、DYSF
3	93485592	93485733	0.744018	3	93485592	93485733	ENSOARG00000011500	DYSF
3	93489654	93489753	0.744018	3	93489654	93489753	ENSOARG00000011500	DYSF
3	93489754	93494693	0.744018	3	93489754	93494693	ENSOARG00000011500 ENSOARG00000011500	DYSF、DYSF
3	93494694	93494872	0.744018	3	93494694	93494872	ENSOARG00000011500	DYSF
3	93494873	93496729	0.744018	3	93494873	93496729	ENSOARG00000011500 ENSOARG00000011500	DYSF、DYSF
3	93496730	93496839	0.744018	3	93496730	93496839	ENSOARG00000011500	DYSF
3	93496840	93498230	0.744018	3	93496840	93498230	ENSOARG00000011500 ENSOARG00000011500	DYSF、DYSF
3	93498231	93498378	0.744018	3	93498231	93498378	ENSOARG00000011500	DYSF
3	93498379	93501994	0.744018	3	93498379	93501994	ENSOARG00000011500 ENSOARG00000011500	DYSF、DYSF
3	93501995	93502030	0.744018	3	93501995	93502030	ENSOARG00000011500	DYSF
3	93485734	93489653	0.744018	3	93485734	93489653	ENSOARG00000011500 ENSOARG00000011500	DYSF、DYSF
3	93502031	93525000	0.744018	3	93502031	93793252	ENSOARG00000011500 ENSOARG00000011524	DYSF、NA
19	29075001	29125000	0.741062	19	28949265	29279591	ENSOARG00000009547 ENSOARG00000009588	SHQ1、RYBP
2	39175001	39225000	0.740399	2	39171021	39359950	ENSOARG00000009802 ENSOARG00000009825	PPP2R2A、EBF2
2	39170515	39170589	0.740399	2	39170515	39170589	ENSOARG00000009802	PPP2R2A
2	39170590	39170902	0.740399	2	39170590	39170902	ENSOARG00000009802 ENSOARG00000009802	PPP2R2A、PPP2R2A
2	39170903	39171020	0.740399	2	39170903	39171020	ENSOARG00000009802	PPP2R2A
2	39150001	39170514	0.740399	2	39119353	39170514	ENSOARG00000009802 ENSOARG00000009802	PPP2R2A、PPP2R2A
2	39171021	39200000	0.740399	2	39171021	39359950	ENSOARG00000009802 ENSOARG00000009825	PPP2R2A、EBF2
13	62725001	62775000	0.738834	13	62708065	62892346	ENSOARG00000008841 ENSOARG00000008957	CHMP4B、RALY
21	41050001	41055487	0.734294	21	41048089	41055487	ENSOARG00000001920 ENSOARG00000001920	NA、NA
21	41055488	41055603	0.734294	21	41055488	41055603	ENSOARG00000001920	NA
21	41055604	41056279	0.734294	21	41055604	41056279	ENSOARG00000001920 ENSOARG00000001920	NA、NA
21	41056280	41056494	0.734294	21	41056280	41056494	ENSOARG00000001920	NA
21	41056495	41057979	0.734294	21	41056495	41057979	ENSOARG00000001920 ENSOARG00000001920	NA、NA
21	41057980	41058088	0.734294	21	41057980	41058088	ENSOARG00000001920	NA
21	41058792	41059001	0.734294	21	41058792	41059001	ENSOARG00000001920	NA
21	41059002	41059899	0.734294	21	41059002	41059899	ENSOARG00000001920 ENSOARG00000001920	NA、NA
21	41059900	41059941	0.734294	21	41059900	41059941	ENSOARG00000001920	NA
21	41059942	41059961	0.734294	21	41059942	41059961	ENSOARG00000001920 ENSOARG00000001920	NA、NA
21	41059962	41059986	0.734294	21	41059962	41059986	ENSOARG00000001920	NA
21	41059987	41066702	0.734294	21	41059987	41066702	ENSOARG00000001920 ENSOARG00000002059	NA、NA
21	41066703	41067104	0.734294	21	41066703	41067104	ENSOARG00000002059	NA
21	41067105	41068082	0.734294	21	41067105	41068082	ENSOARG00000002059 ENSOARG00000002059	NA、NA
21	41068083	41068186	0.734294	21	41068083	41068186	ENSOARG00000002059	NA
21	41090354	41090508	0.734294	21	41090354	41090508	ENSOARG00000002059	NA
21	41090509	41090610	0.734294	21	41090509	41090610	ENSOARG00000002059 ENSOARG00000002059	NA、NA
21	41090611	41090779	0.734294	21	41090611	41090779	ENSOARG00000002059	NA
21	41094776	41094899	0.734294	21	41094776	41094899	ENSOARG00000002059	NA
21	41094900	41100000	0.734294	21	41094900	41105590	ENSOARG00000002059 ENSOARG00000002059	NA、NA
21	41058089	41058791	0.734294	21	41058089	41058791	ENSOARG00000001920 ENSOARG00000001920	NA、NA
21	41068187	41090353	0.734294	21	41068187	41090353	ENSOARG00000002059 ENSOARG00000002059	NA、NA
21	41090780	41094775	0.734294	21	41090780	41094775	ENSOARG00000002059 ENSOARG00000002059	NA、NA
21	41035870	41036271	0.734294	21	41035870	41036271	ENSOARG00000001920	NA
21	41036272	41036956	0.734294	21	41036272	41036956	ENSOARG00000001920 ENSOARG00000001920	NA、NA
21	41036957	41037060	0.734294	21	41036957	41037060	ENSOARG00000001920	NA
21	41046256	41046410	0.734294	21	41046256	41046410	ENSOARG00000001920	NA
21	41046411	41046513	0.734294	21	41046411	41046513	ENSOARG00000001920 ENSOARG00000001920	NA、NA
21	41046514	41046682	0.734294	21	41046514	41046682	ENSOARG00000001920	NA
21	41046683	41047964	0.734294	21	41046683	41047964	ENSOARG00000001920 ENSOARG00000001920	NA、NA
21	41047965	41048088	0.734294	21	41047965	41048088	ENSOARG00000001920	NA
21	41048089	41055487	0.734294	21	41048089	41055487	ENSOARG00000001920 ENSOARG00000001920	NA、NA
21	41055488	41055603	0.734294	21	41055488	41055603	ENSOARG00000001920	NA
21	41055604	41056279	0.734294	21	41055604	41056279	ENSOARG00000001920 ENSOARG00000001920	NA、NA
21	41056280	41056494	0.734294	21	41056280	41056494	ENSOARG00000001920	NA
21	41056495	41057979	0.734294	21	41056495	41057979	ENSOARG00000001920 ENSOARG00000001920	NA、NA
21	41057980	41058088	0.734294	21	41057980	41058088	ENSOARG00000001920	NA
21	41058792	41059001	0.734294	21	41058792	41059001	ENSOARG00000001920	NA
21	41059002	41059899	0.734294	21	41059002	41059899	ENSOARG00000001920 ENSOARG00000001920	NA、NA
21	41059900	41059941	0.734294	21	41059900	41059941	ENSOARG00000001920	NA
21	41059942	41059961	0.734294	21	41059942	41059961	ENSOARG00000001920 ENSOARG00000001920	NA、NA
21	41059962	41059986	0.734294	21	41059962	41059986	ENSOARG00000001920	NA
21	41059987	41066702	0.734294	21	41059987	41066702	ENSOARG00000001920 ENSOARG00000002059	NA、NA
21	41066703	41067104	0.734294	21	41066703	41067104	ENSOARG00000002059	NA
21	41067105	41068082	0.734294	21	41067105	41068082	ENSOARG00000002059 ENSOARG00000002059	NA、NA
21	41068083	41068186	0.734294	21	41068083	41068186	ENSOARG00000002059	NA
21	41037061	41046255	0.734294	21	41037061	41046255	ENSOARG00000001920 ENSOARG00000001920	NA、NA
21	41058089	41058791	0.734294	21	41058089	41058791	ENSOARG00000001920 ENSOARG00000001920	NA、NA
21	41068187	41075000	0.734294	21	41068187	41090353	ENSOARG00000002059 ENSOARG00000002059	NA、NA
21	41025001	41035869	0.734294	21	40983039	41035869	ENSOARG00000001737 ENSOARG00000001920	NA、NA
3	116550001	116550264	0.730461	3	116547209	116550264	ENSOARG00000015124 ENSOARG00000015124	PTPRQ、PTPRQ
3	116550265	116550355	0.730461	3	116550265	116550355	ENSOARG00000015124	PTPRQ
3	116550356	116555284	0.730461	3	116550356	116555284	ENSOARG00000015124 ENSOARG00000015124	PTPRQ、PTPRQ
3	116555285	116555361	0.730461	3	116555285	116555361	ENSOARG00000015124	PTPRQ
3	116562462	116562596	0.730461	3	116562462	116562596	ENSOARG00000015124	PTPRQ
3	116562597	116563011	0.730461	3	116562597	116563011	ENSOARG00000015124 ENSOARG00000015124	PTPRQ、PTPRQ
3	116563012	116563137	0.730461	3	116563012	116563137	ENSOARG00000015124	PTPRQ
3	116563138	116563951	0.730461	3	116563138	116563951	ENSOARG00000015124 ENSOARG00000015124	PTPRQ、PTPRQ
3	116563952	116564100	0.730461	3	116563952	116564100	ENSOARG00000015124	PTPRQ
3	116564101	116567484	0.730461	3	116564101	116567484	ENSOARG00000015124 ENSOARG00000015124	PTPRQ、PTPRQ
3	116567485	116567620	0.730461	3	116567485	116567620	ENSOARG00000015124	PTPRQ
3	116578468	116578591	0.730461	3	116578468	116578591	ENSOARG00000015124	PTPRQ
3	116578592	116578836	0.730461	3	116578592	116578836	ENSOARG00000015124 ENSOARG00000015124	PTPRQ、PTPRQ
3	116578837	116578871	0.730461	3	116578837	116578871	ENSOARG00000015124	PTPRQ
3	116555362	116562461	0.730461	3	116555362	116562461	ENSOARG00000015124 ENSOARG00000015124	PTPRQ、PTPRQ
3	116567621	116578467	0.730461	3	116567621	116578467	ENSOARG00000015124 ENSOARG00000015124	PTPRQ、PTPRQ
3	116578872	116600000	0.730461	3	116578872	116604899	ENSOARG00000015124 ENSOARG00000015145	PTPRQ、MYF6
21	41035870	41036271	0.729093	21	41035870	41036271	ENSOARG00000001920	NA
21	41036272	41036956	0.729093	21	41036272	41036956	ENSOARG00000001920 ENSOARG00000001920	NA、NA
21	41036957	41037060	0.729093	21	41036957	41037060	ENSOARG00000001920	NA
21	41046256	41046410	0.729093	21	41046256	41046410	ENSOARG00000001920	NA
21	41046411	41046513	0.729093	21	41046411	41046513	ENSOARG00000001920 ENSOARG00000001920	NA、NA
21	41046514	41046682	0.729093	21	41046514	41046682	ENSOARG00000001920	NA
21	41046683	41047964	0.729093	21	41046683	41047964	ENSOARG00000001920 ENSOARG00000001920	NA、NA
21	41047965	41048088	0.729093	21	41047965	41048088	ENSOARG00000001920	NA
21	41048089	41050000	0.729093	21	41048089	41055487	ENSOARG00000001920 ENSOARG00000001920	NA、NA
21	41037061	41046255	0.729093	21	41037061	41046255	ENSOARG00000001920 ENSOARG00000001920	NA、NA
21	41000001	41035869	0.729093	21	40983039	41035869	ENSOARG00000001737 ENSOARG00000001920	NA、NA
21	40975001	40975195	0.729093	21	40965285	40975195	ENSOARG00000001737 ENSOARG00000001737	NA、NA
21	40975196	40975410	0.729093	21	40975196	40975410	ENSOARG00000001737	NA
21	40977443	40977551	0.729093	21	40977443	40977551	ENSOARG00000001737	NA
21	40977552	40980420	0.729093	21	40977552	40980420	ENSOARG00000001737 ENSOARG00000001737	NA、NA
21	40980421	40980624	0.729093	21	40980421	40980624	ENSOARG00000001737	NA
21	40980625	40982986	0.729093	21	40980625	40982986	ENSOARG00000001737 ENSOARG00000001737	NA、NA
21	40982987	40983038	0.729093	21	40982987	40983038	ENSOARG00000001737	NA
21	40975411	40977442	0.729093	21	40975411	40977442	ENSOARG00000001737 ENSOARG00000001737	NA、NA
21	40983039	41025000	0.729093	21	40983039	41035869	ENSOARG00000001737 ENSOARG00000001920	NA、NA
1	176770363	176770537	0.721814	1	176770363	176770537	ENSOARG00000019484	NAA50
1	176770538	176771243	0.721814	1	176770538	176771243	ENSOARG00000019484 ENSOARG00000019484	NAA50、NAA50
1	176771244	176771310	0.721814	1	176771244	176771310	ENSOARG00000019484	NAA50
1	176771311	176771614	0.721814	1	176771311	176771614	ENSOARG00000019484 ENSOARG00000019484	NAA50、NAA50
1	176771615	176771734	0.721814	1	176771615	176771734	ENSOARG00000019484	NAA50
1	176771735	176772146	0.721814	1	176771735	176772146	ENSOARG00000019484 ENSOARG00000019484	NAA50、NAA50
1	176772147	176772291	0.721814	1	176772147	176772291	ENSOARG00000019484	NAA50
1	176750001	176770362	0.721814	1	176730479	176770362	ENSOARG00000019468 ENSOARG00000019484	KIAA2018、NAA50
1	176772292	176800000	0.721814	1	176772292	176829145	ENSOARG00000019484 ENSOARG00000019488	NAA50、ATP6V1A
1	176725001	176726023	0.721814	1	176719057	176726023	ENSOARG00000019468 ENSOARG00000019468	KIAA2018、KIAA2018
1	176726024	176726106	0.721814	1	176726024	176726106	ENSOARG00000019468	KIAA2018
1	176726024	176726106	0.721814	1	176726024	176726106	ENSOARG00000019468	KIAA2018
1	176726107	176729142	0.721814	1	176726107	176729142	ENSOARG00000019468 ENSOARG00000019468	KIAA2018、KIAA2018
1	176729143	176729171	0.721814	1	176729143	176729171	ENSOARG00000019468	KIAA2018
1	176729143	176729171	0.721814	1	176729143	176729171	ENSOARG00000019468	KIAA2018
1	176729172	176730431	0.721814	1	176729172	176730431	ENSOARG00000019468 ENSOARG00000019468	KIAA2018、KIAA2018
1	176730432	176730478	0.721814	1	176730432	176730478	ENSOARG00000019468	KIAA2018
1	176730432	176730478	0.721814	1	176730432	176730478	ENSOARG00000019468	KIAA2018
1	176770363	176770537	0.721814	1	176770363	176770537	ENSOARG00000019484	NAA50
1	176770538	176771243	0.721814	1	176770538	176771243	ENSOARG00000019484 ENSOARG00000019484	NAA50、NAA50
1	176771244	176771310	0.721814	1	176771244	176771310	ENSOARG00000019484	NAA50
1	176771311	176771614	0.721814	1	176771311	176771614	ENSOARG00000019484 ENSOARG00000019484	NAA50、NAA50
1	176771615	176771734	0.721814	1	176771615	176771734	ENSOARG00000019484	NAA50
1	176771735	176772146	0.721814	1	176771735	176772146	ENSOARG00000019484 ENSOARG00000019484	NAA50、NAA50
1	176772147	176772291	0.721814	1	176772147	176772291	ENSOARG00000019484	NAA50
1	176730479	176770362	0.721814	1	176730479	176770362	ENSOARG00000019468 ENSOARG00000019484	KIAA2018、NAA50
1	176772292	176775000	0.721814	1	176772292	176829145	ENSOARG00000019484 ENSOARG00000019488	NAA50、ATP6V1A
10	80825001	80875000	0.720445	10	80814512	80876461	ENSOARG00000005404 ENSOARG00000005404	NA、NA
10	80814446	80814511	0.720445	10	80814446	80814511	ENSOARG00000005404	NA
10	80814512	80850000	0.720445	10	80814512	80876461	ENSOARG00000005404 ENSOARG00000005404	NA、NA
10	80800001	80814445	0.720445	10	79785390	80814445	ENSOARG00000005401 ENSOARG00000005404	NA、NA
11	27225001	27225712	0.70412	11	27224415	27225712	ENSOARG00000018476 ENSOARG00000018476	GUCY2D、GUCY2D
11	27225713	27225787	0.70412	11	27225713	27225787	ENSOARG00000018476	GUCY2D
11	27225789	27226032	0.70412	11	27225789	27226032	ENSOARG00000018476	GUCY2D
11	27226033	27226395	0.70412	11	27226033	27226395	ENSOARG00000018476 ENSOARG00000018476	GUCY2D、GUCY2D
11	27226396	27226480	0.70412	11	27226396	27226480	ENSOARG00000018476	GUCY2D
11	27226481	27226747	0.70412	11	27226481	27226747	ENSOARG00000018476 ENSOARG00000018476	GUCY2D、GUCY2D
11	27226748	27226850	0.70412	11	27226748	27226850	ENSOARG00000018476	GUCY2D
11	27226851	27227237	0.70412	11	27226851	27227237	ENSOARG00000018476 ENSOARG00000018476	GUCY2D、GUCY2D
11	27227238	27227339	0.70412	11	27227238	27227339	ENSOARG00000018476	GUCY2D
11	27227340	27228304	0.70412	11	27227340	27228304	ENSOARG00000018476 ENSOARG00000018476	GUCY2D、GUCY2D
11	27228305	27228385	0.70412	11	27228305	27228385	ENSOARG00000018476	GUCY2D
11	27228386	27229862	0.70412	11	27228386	27229862	ENSOARG00000018476 ENSOARG00000018476	GUCY2D、GUCY2D
11	27229863	27230069	0.70412	11	27229863	27230069	ENSOARG00000018476	GUCY2D
11	27230070	27230164	0.70412	11	27230070	27230164	ENSOARG00000018476 ENSOARG00000018476	GUCY2D、GUCY2D
11	27230322	27230858	0.70412	11	27230322	27230858	ENSOARG00000018476 ENSOARG00000018476	GUCY2D、GUCY2D
11	27230859	27231008	0.70412	11	27230859	27231008	ENSOARG00000018476	GUCY2D
11	27231009	27231665	0.70412	11	27231009	27231665	ENSOARG00000018476 ENSOARG00000018476	GUCY2D、GUCY2D
11	27231666	27231814	0.70412	11	27231666	27231814	ENSOARG00000018476	GUCY2D
11	27231815	27232299	0.70412	11	27231815	27232299	ENSOARG00000018476 ENSOARG00000018476	GUCY2D、GUCY2D
11	27232300	27232463	0.70412	11	27232300	27232463	ENSOARG00000018476	GUCY2D
11	27232464	27232558	0.70412	11	27232464	27232558	ENSOARG00000018476 ENSOARG00000018476	GUCY2D、GUCY2D
11	27232559	27232751	0.70412	11	27232559	27232751	ENSOARG00000018476	GUCY2D
11	27232752	27232997	0.70412	11	27232752	27232997	ENSOARG00000018476 ENSOARG00000018476	GUCY2D、GUCY2D
11	27232998	27233172	0.70412	11	27232998	27233172	ENSOARG00000018476	GUCY2D
11	27233173	27233465	0.70412	11	27233173	27233465	ENSOARG00000018476 ENSOARG00000018476	GUCY2D、GUCY2D
11	27233466	27233486	0.70412	11	27233466	27233486	ENSOARG00000018476	GUCY2D
11	27233487	27233631	0.70412	11	27233487	27233631	ENSOARG00000018476 ENSOARG00000018476	GUCY2D、GUCY2D
11	27233632	27233804	0.70412	11	27233632	27233804	ENSOARG00000018476	GUCY2D
11	27233805	27233903	0.70412	11	27233805	27233903	ENSOARG00000018476 ENSOARG00000018476	GUCY2D、GUCY2D
11	27233904	27233989	0.70412	11	27233904	27233989	ENSOARG00000018476	GUCY2D
11	27233990	27234114	0.70412	11	27233990	27234114	ENSOARG00000018476 ENSOARG00000018476	GUCY2D、GUCY2D
11	27234115	27234205	0.70412	11	27234115	27234205	ENSOARG00000018476	GUCY2D
11	27256343	27256524	0.70412	11	27256343	27256524	ENSOARG00000018613	ALOX15B
11	27256525	27256549	0.70412	11	27256525	27256549	ENSOARG00000018613 ENSOARG00000018613	ALOX15B、ALOX15B
11	27256550	27256648	0.70412	11	27256550	27256648	ENSOARG00000018613	ALOX15B
11	27256649	27257036	0.70412	11	27256649	27257036	ENSOARG00000018613 ENSOARG00000018613	ALOX15B、ALOX15B
11	27257037	27257180	0.70412	11	27257037	27257180	ENSOARG00000018613	ALOX15B
11	27257181	27260249	0.70412	11	27257181	27260249	ENSOARG00000018613 ENSOARG00000018613	ALOX15B、ALOX15B
11	27260250	27260372	0.70412	11	27260250	27260372	ENSOARG00000018613	ALOX15B
11	27260373	27260645	0.70412	11	27260373	27260645	ENSOARG00000018613 ENSOARG00000018613	ALOX15B、ALOX15B
11	27260646	27260749	0.70412	11	27260646	27260749	ENSOARG00000018613	ALOX15B
11	27260750	27261994	0.70412	11	27260750	27261994	ENSOARG00000018613 ENSOARG00000018613	ALOX15B、ALOX15B
11	27261995	27262035	0.70412	11	27261995	27262035	ENSOARG00000018613	ALOX15B
11	27262036	27262051	0.70412	11	27262036	27262051	ENSOARG00000018613 ENSOARG00000018613	ALOX15B、ALOX15B
11	27262052	27262186	0.70412	11	27262052	27262186	ENSOARG00000018613	ALOX15B
11	27262187	27262416	0.70412	11	27262187	27262416	ENSOARG00000018613 ENSOARG00000018613	ALOX15B、ALOX15B
11	27262417	27262563	0.70412	11	27262417	27262563	ENSOARG00000018613	ALOX15B
11	27262564	27262662	0.70412	11	27262564	27262662	ENSOARG00000018613 ENSOARG00000018613	ALOX15B、ALOX15B
11	27262663	27262866	0.70412	11	27262663	27262866	ENSOARG00000018613	ALOX15B
11	27263886	27263972	0.70412	11	27263886	27263972	ENSOARG00000018613	ALOX15B
11	27263973	27264123	0.70412	11	27263973	27264123	ENSOARG00000018613 ENSOARG00000018613	ALOX15B、ALOX15B
11	27264124	27264293	0.70412	11	27264124	27264293	ENSOARG00000018613	ALOX15B
11	27264294	27264471	0.70412	11	27264294	27264471	ENSOARG00000018613 ENSOARG00000018613	ALOX15B、ALOX15B
11	27264472	27264593	0.70412	11	27264472	27264593	ENSOARG00000018613	ALOX15B
11	27264594	27264690	0.70412	11	27264594	27264690	ENSOARG00000018613 ENSOARG00000018613	ALOX15B、ALOX15B
11	27264691	27264791	0.70412	11	27264691	27264791	ENSOARG00000018613	ALOX15B
11	27264792	27264870	0.70412	11	27264792	27264870	ENSOARG00000018613 ENSOARG00000018613	ALOX15B、ALOX15B
11	27264871	27265041	0.70412	11	27264871	27265041	ENSOARG00000018613	ALOX15B
11	27265042	27265427	0.70412	11	27265042	27265427	ENSOARG00000018613 ENSOARG00000018613	ALOX15B、ALOX15B
11	27265428	27265604	0.70412	11	27265428	27265604	ENSOARG00000018613	ALOX15B
11	27230165	27230321	0.70412	11	27230165	27230321	ENSOARG00000018476	GUCY2D
11	27234206	27256342	0.70412	11	27234206	27256342	ENSOARG00000018476 ENSOARG00000018613	GUCY2D、ALOX15B
11	27265605	27275000	0.70412	11	27265605	27280315	ENSOARG00000018613 ENSOARG00000018715	ALOX15B、ALOX12B
11	27262867	27263885	0.70412	11	27262867	27263885	ENSOARG00000018613 ENSOARG00000018613	ALOX15B、ALOX15B
11	27223305	27223656	0.70412	11	27223305	27223656	ENSOARG00000018476	GUCY2D
11	27223657	27223755	0.70412	11	27223657	27223755	ENSOARG00000018476 ENSOARG00000018476	GUCY2D、GUCY2D
11	27223756	27223914	0.70412	11	27223756	27223914	ENSOARG00000018476	GUCY2D
11	27223915	27223989	0.70412	11	27223915	27223989	ENSOARG00000018476 ENSOARG00000018476	GUCY2D、GUCY2D
11	27223990	27224219	0.70412	11	27223990	27224219	ENSOARG00000018476	GUCY2D
11	27224220	27224339	0.70412	11	27224220	27224339	ENSOARG00000018476 ENSOARG00000018476	GUCY2D、GUCY2D
11	27224340	27224414	0.70412	11	27224340	27224414	ENSOARG00000018476	GUCY2D
11	27224415	27225712	0.70412	11	27224415	27225712	ENSOARG00000018476 ENSOARG00000018476	GUCY2D、GUCY2D
11	27225713	27225787	0.70412	11	27225713	27225787	ENSOARG00000018476	GUCY2D
11	27225789	27226032	0.70412	11	27225789	27226032	ENSOARG00000018476	GUCY2D
11	27226033	27226395	0.70412	11	27226033	27226395	ENSOARG00000018476 ENSOARG00000018476	GUCY2D、GUCY2D
11	27226396	27226480	0.70412	11	27226396	27226480	ENSOARG00000018476	GUCY2D
11	27226481	27226747	0.70412	11	27226481	27226747	ENSOARG00000018476 ENSOARG00000018476	GUCY2D、GUCY2D
11	27226748	27226850	0.70412	11	27226748	27226850	ENSOARG00000018476	GUCY2D
11	27226851	27227237	0.70412	11	27226851	27227237	ENSOARG00000018476 ENSOARG00000018476	GUCY2D、GUCY2D
11	27227238	27227339	0.70412	11	27227238	27227339	ENSOARG00000018476	GUCY2D
11	27227340	27228304	0.70412	11	27227340	27228304	ENSOARG00000018476 ENSOARG00000018476	GUCY2D、GUCY2D
11	27228305	27228385	0.70412	11	27228305	27228385	ENSOARG00000018476	GUCY2D
11	27228386	27229862	0.70412	11	27228386	27229862	ENSOARG00000018476 ENSOARG00000018476	GUCY2D、GUCY2D
11	27229863	27230069	0.70412	11	27229863	27230069	ENSOARG00000018476	GUCY2D
11	27230070	27230164	0.70412	11	27230070	27230164	ENSOARG00000018476 ENSOARG00000018476	GUCY2D、GUCY2D
11	27230322	27230858	0.70412	11	27230322	27230858	ENSOARG00000018476 ENSOARG00000018476	GUCY2D、GUCY2D
11	27230859	27231008	0.70412	11	27230859	27231008	ENSOARG00000018476	GUCY2D
11	27231009	27231665	0.70412	11	27231009	27231665	ENSOARG00000018476 ENSOARG00000018476	GUCY2D、GUCY2D
11	27231666	27231814	0.70412	11	27231666	27231814	ENSOARG00000018476	GUCY2D
11	27231815	27232299	0.70412	11	27231815	27232299	ENSOARG00000018476 ENSOARG00000018476	GUCY2D、GUCY2D
11	27232300	27232463	0.70412	11	27232300	27232463	ENSOARG00000018476	GUCY2D
11	27232464	27232558	0.70412	11	27232464	27232558	ENSOARG00000018476 ENSOARG00000018476	GUCY2D、GUCY2D
11	27232559	27232751	0.70412	11	27232559	27232751	ENSOARG00000018476	GUCY2D
11	27232752	27232997	0.70412	11	27232752	27232997	ENSOARG00000018476 ENSOARG00000018476	GUCY2D、GUCY2D
11	27232998	27233172	0.70412	11	27232998	27233172	ENSOARG00000018476	GUCY2D
11	27233173	27233465	0.70412	11	27233173	27233465	ENSOARG00000018476 ENSOARG00000018476	GUCY2D、GUCY2D
11	27233466	27233486	0.70412	11	27233466	27233486	ENSOARG00000018476	GUCY2D
11	27233487	27233631	0.70412	11	27233487	27233631	ENSOARG00000018476 ENSOARG00000018476	GUCY2D、GUCY2D
11	27233632	27233804	0.70412	11	27233632	27233804	ENSOARG00000018476	GUCY2D
11	27233805	27233903	0.70412	11	27233805	27233903	ENSOARG00000018476 ENSOARG00000018476	GUCY2D、GUCY2D
11	27233904	27233989	0.70412	11	27233904	27233989	ENSOARG00000018476	GUCY2D
11	27233990	27234114	0.70412	11	27233990	27234114	ENSOARG00000018476 ENSOARG00000018476	GUCY2D、GUCY2D
11	27234115	27234205	0.70412	11	27234115	27234205	ENSOARG00000018476	GUCY2D
11	27200001	27223304	0.70412	11	27185275	27223304	ENSOARG00000018387 ENSOARG00000018476	CNTROB、GUCY2D
11	27230165	27230321	0.70412	11	27230165	27230321	ENSOARG00000018476	GUCY2D
11	27234206	27250000	0.70412	11	27234206	27256342	ENSOARG00000018476 ENSOARG00000018613	GUCY2D、ALOX15B
18	25450415	25450566	0.701107	18	25450415	25450566	ENSOARG00000015391	ARNT2
18	25450567	25460169	0.701107	18	25450567	25460169	ENSOARG00000015391 ENSOARG00000015391	ARNT2、ARNT2
18	25460170	25460242	0.701107	18	25460170	25460242	ENSOARG00000015391	ARNT2
18	25461467	25461590	0.701107	18	25461467	25461590	ENSOARG00000015391	ARNT2
18	25461591	25466339	0.701107	18	25461591	25466339	ENSOARG00000015391 ENSOARG00000015391	ARNT2、ARNT2
18	25466340	25466439	0.701107	18	25466340	25466439	ENSOARG00000015391	ARNT2
18	25466440	25469043	0.701107	18	25466440	25469043	ENSOARG00000015391 ENSOARG00000015391	ARNT2、ARNT2
18	25469044	25469182	0.701107	18	25469044	25469182	ENSOARG00000015391	ARNT2
18	25469183	25469889	0.701107	18	25469183	25469889	ENSOARG00000015391 ENSOARG00000015391	ARNT2、ARNT2
18	25469890	25470055	0.701107	18	25469890	25470055	ENSOARG00000015391	ARNT2
18	25477953	25478089	0.701107	18	25477953	25478089	ENSOARG00000015391	ARNT2
18	25478090	25480411	0.701107	18	25478090	25480411	ENSOARG00000015391 ENSOARG00000015391	ARNT2、ARNT2
18	25480412	25480507	0.701107	18	25480412	25480507	ENSOARG00000015391	ARNT2
18	25450001	25450414	0.701107	18	25443902	25450414	ENSOARG00000015391 ENSOARG00000015391	ARNT2、ARNT2
18	25460243	25461466	0.701107	18	25460243	25461466	ENSOARG00000015391 ENSOARG00000015391	ARNT2、ARNT2
18	25470056	25477952	0.701107	18	25470056	25477952	ENSOARG00000015391 ENSOARG00000015391	ARNT2、ARNT2
18	25480508	25500000	0.701107	18	25480508	25578480	ENSOARG00000015391 ENSOARG00000015492	ARNT2、NA
18	25429834	25429910	0.701107	18	25429834	25429910	ENSOARG00000015391	ARNT2
18	25429911	25440097	0.701107	18	25429911	25440097	ENSOARG00000015391 ENSOARG00000015391	ARNT2、ARNT2
18	25440098	25440232	0.701107	18	25440098	25440232	ENSOARG00000015391	ARNT2
18	25440233	25443826	0.701107	18	25440233	25443826	ENSOARG00000015391 ENSOARG00000015391	ARNT2、ARNT2
18	25443827	25443901	0.701107	18	25443827	25443901	ENSOARG00000015391	ARNT2
18	25450415	25450566	0.701107	18	25450415	25450566	ENSOARG00000015391	ARNT2
18	25450567	25460169	0.701107	18	25450567	25460169	ENSOARG00000015391 ENSOARG00000015391	ARNT2、ARNT2
18	25460170	25460242	0.701107	18	25460170	25460242	ENSOARG00000015391	ARNT2
18	25461467	25461590	0.701107	18	25461467	25461590	ENSOARG00000015391	ARNT2
18	25461591	25466339	0.701107	18	25461591	25466339	ENSOARG00000015391 ENSOARG00000015391	ARNT2、ARNT2
18	25466340	25466439	0.701107	18	25466340	25466439	ENSOARG00000015391	ARNT2
18	25466440	25469043	0.701107	18	25466440	25469043	ENSOARG00000015391 ENSOARG00000015391	ARNT2、ARNT2
18	25469044	25469182	0.701107	18	25469044	25469182	ENSOARG00000015391	ARNT2
18	25469183	25469889	0.701107	18	25469183	25469889	ENSOARG00000015391 ENSOARG00000015391	ARNT2、ARNT2
18	25469890	25470055	0.701107	18	25469890	25470055	ENSOARG00000015391	ARNT2
18	25443902	25450414	0.701107	18	25443902	25450414	ENSOARG00000015391 ENSOARG00000015391	ARNT2、ARNT2
18	25460243	25461466	0.701107	18	25460243	25461466	ENSOARG00000015391 ENSOARG00000015391	ARNT2、ARNT2
18	25470056	25475000	0.701107	18	25470056	25477952	ENSOARG00000015391 ENSOARG00000015391	ARNT2、ARNT2
18	25425001	25429833	0.701107	18	25395116	25429833	ENSOARG00000015391 ENSOARG00000015391	ARNT2、ARNT2
3	126225001	126275000	0.692724	3	125921708	126813320	ENSOARG00000015680 ENSOARG00000016742	ATP2B、SNRPD2
21	27325001	27325910	0.686216	21	27322705	27325910	ENSOARG00000010399 ENSOARG00000010313	PANX3、TBRG1
21	27325911	27326060	0.686216	21	27325911	27326060	ENSOARG00000010313	TBRG1
21	27326061	27327886	0.686216	21	27326061	27327886	ENSOARG00000010313 ENSOARG00000010313	TBRG1、TBRG1
21	27327887	27327957	0.686216	21	27327887	27327957	ENSOARG00000010313	TBRG1
21	27328945	27329177	0.686216	21	27328945	27329177	ENSOARG00000010313	TBRG1
21	27329178	27329747	0.686216	21	27329178	27329747	ENSOARG00000010313 ENSOARG00000010313	TBRG1、TBRG1
21	27329748	27329884	0.686216	21	27329748	27329884	ENSOARG00000010313	TBRG1
21	27329885	27330181	0.686216	21	27329885	27330181	ENSOARG00000010313 ENSOARG00000010313	TBRG1、TBRG1
21	27330182	27330328	0.686216	21	27330182	27330328	ENSOARG00000010313	TBRG1
21	27330329	27333861	0.686216	21	27330329	27333861	ENSOARG00000010313 ENSOARG00000010313	TBRG1、TBRG1
21	27333862	27333959	0.686216	21	27333862	27333959	ENSOARG00000010313	TBRG1
21	27333960	27334188	0.686216	21	27333960	27334188	ENSOARG00000010313 ENSOARG00000010313	TBRG1、TBRG1
21	27334189	27334299	0.686216	21	27334189	27334299	ENSOARG00000010313	TBRG1
21	27334300	27334681	0.686216	21	27334300	27334681	ENSOARG00000010313 ENSOARG00000010313	TBRG1、TBRG1
21	27334682	27334824	0.686216	21	27334682	27334824	ENSOARG00000010313	TBRG1
21	27334825	27336969	0.686216	21	27334825	27336969	ENSOARG00000010313 ENSOARG00000010313	TBRG1、TBRG1
21	27336970	27337112	0.686216	21	27336970	27337112	ENSOARG00000010313	TBRG1
21	27337113	27341116	0.686216	21	27337113	27341116	ENSOARG00000010313 ENSOARG00000010527	TBRG1、SIAE
21	27341117	27341365	0.686216	21	27341117	27341365	ENSOARG00000010527	SIAE
21	27341117	27341365	0.686216	21	27341117	27341365	ENSOARG00000010527	SIAE
21	27341366	27343796	0.686216	21	27341366	27343796	ENSOARG00000010527 ENSOARG00000010527	SIAE、SIAE
21	27343797	27343989	0.686216	21	27343797	27343989	ENSOARG00000010527	SIAE
21	27343797	27343989	0.686216	21	27343797	27343989	ENSOARG00000010527	SIAE
21	27344954	27345111	0.686216	21	27344954	27345111	ENSOARG00000010527	SIAE
21	27344954	27345111	0.686216	21	27344954	27345111	ENSOARG00000010527	SIAE
21	27345112	27348999	0.686216	21	27345112	27348999	ENSOARG00000010527 ENSOARG00000010527	SIAE、SIAE
21	27349000	27349133	0.686216	21	27349000	27349133	ENSOARG00000010527	SIAE
21	27349000	27349133	0.686216	21	27349000	27349133	ENSOARG00000010527	SIAE
21	27349134	27349874	0.686216	21	27349134	27349874	ENSOARG00000010527 ENSOARG00000010527	SIAE、SIAE
21	27349875	27349984	0.686216	21	27349875	27349984	ENSOARG00000010527	SIAE
21	27349875	27349984	0.686216	21	27349875	27349984	ENSOARG00000010527	SIAE
21	27349985	27351616	0.686216	21	27349985	27351616	ENSOARG00000010527 ENSOARG00000010527	SIAE、SIAE
21	27351617	27351794	0.686216	21	27351617	27351794	ENSOARG00000010527	SIAE
21	27351617	27351794	0.686216	21	27351617	27351794	ENSOARG00000010527	SIAE
21	27351795	27355630	0.686216	21	27351795	27355630	ENSOARG00000010527 ENSOARG00000010527	SIAE、SIAE
21	27355631	27355769	0.686216	21	27355631	27355769	ENSOARG00000010527	SIAE
21	27355631	27355769	0.686216	21	27355631	27355769	ENSOARG00000010527	SIAE
21	27364790	27364965	0.686216	21	27364790	27364965	ENSOARG00000010527	SIAE
21	27364790	27364965	0.686216	21	27364790	27364965	ENSOARG00000010527	SIAE
21	27364966	27374008	0.686216	21	27364966	27374008	ENSOARG00000010527 ENSOARG00000010527	SIAE、SIAE
21	27374009	27374170	0.686216	21	27374009	27374170	ENSOARG00000010527	SIAE
21	27374009	27374170	0.686216	21	27374009	27374170	ENSOARG00000010527	SIAE
21	27374171	27375000	0.686216	21	27374171	27375125	ENSOARG00000010527 ENSOARG00000010527	SIAE、SIAE
21	27327958	27328944	0.686216	21	27327958	27328944	ENSOARG00000010313 ENSOARG00000010313	TBRG1、TBRG1
21	27343990	27344953	0.686216	21	27343990	27344953	ENSOARG00000010527 ENSOARG00000010527	SIAE、SIAE
21	27355770	27364789	0.686216	21	27355770	27364789	ENSOARG00000010527 ENSOARG00000010527	SIAE、SIAE
3	195505638	195505951	0.679479	3	195505638	195505951	ENSOARG00000020496	PLEKHA5
3	195500001	195505637	0.679479	3	195487118	195505637	ENSOARG00000020496 ENSOARG00000020496	PLEKHA5、PLEKHA5
3	195505952	195550000	0.679479	3	195505952	196010296	ENSOARG00000020496 ENSOARG00000020500	PLEKHA5、NA
1	191624405	191624451	0.678376	1	191624405	191624451	ENSOARG00000020422	HES1
1	191624452	191625000	0.678376	1	191624452	191625124	ENSOARG00000020422 ENSOARG00000020422	HES1、HES1
1	191575001	191624404	0.678376	1	191437793	191624404	ENSOARG00000002159 ENSOARG00000020422	LRRC15、HES1
2	28625001	28625025	0.677217	2	28624837	28625025	ENSOARG00000008233	ECM2
2	28625026	28627616	0.677217	2	28625026	28627616	ENSOARG00000008233 ENSOARG00000008233	ECM2、ECM2
2	28627617	28628204	0.677217	2	28627617	28628204	ENSOARG00000008233	ECM2
2	28628205	28630442	0.677217	2	28628205	28630442	ENSOARG00000008233 ENSOARG00000008233	ECM2、ECM2
2	28630443	28630558	0.677217	2	28630443	28630558	ENSOARG00000008233	ECM2
2	28630559	28632538	0.677217	2	28630559	28632538	ENSOARG00000008233 ENSOARG00000008233	ECM2、ECM2
2	28632539	28632674	0.677217	2	28632539	28632674	ENSOARG00000008233	ECM2
2	28632675	28638073	0.677217	2	28632675	28638073	ENSOARG00000008233 ENSOARG00000008233	ECM2、ECM2
2	28638074	28638231	0.677217	2	28638074	28638231	ENSOARG00000008233	ECM2
2	28640422	28640561	0.677217	2	28640422	28640561	ENSOARG00000008233	ECM2
2	28640562	28644085	0.677217	2	28640562	28644085	ENSOARG00000008233 ENSOARG00000008233	ECM2、ECM2
2	28644086	28644412	0.677217	2	28644086	28644412	ENSOARG00000008233	ECM2
2	28644413	28649426	0.677217	2	28644413	28649426	ENSOARG00000008233 ENSOARG00000008233	ECM2、ECM2
2	28649427	28649592	0.677217	2	28649427	28649592	ENSOARG00000008233	ECM2
2	28671301	28671544	0.677217	2	28671301	28671544	ENSOARG00000008249	ASPN
2	28674114	28674226	0.677217	2	28674114	28674226	ENSOARG00000008249	ASPN
2	28674227	28675000	0.677217	2	28674227	28678399	ENSOARG00000008249 ENSOARG00000008249	ASPN、ASPN
2	28638232	28640421	0.677217	2	28638232	28640421	ENSOARG00000008233 ENSOARG00000008233	ECM2、ECM2
2	28649593	28671300	0.677217	2	28649593	28671300	ENSOARG00000008233 ENSOARG00000008249	ECM2、ASPN
2	28671545	28674113	0.677217	2	28671545	28674113	ENSOARG00000008249 ENSOARG00000008249	ASPN、ASPN
2	28621821	28622109	0.677217	2	28621821	28622109	ENSOARG00000008233	ECM2
2	28624837	28625025	0.677217	2	28624837	28625025	ENSOARG00000008233	ECM2
2	28625026	28627616	0.677217	2	28625026	28627616	ENSOARG00000008233 ENSOARG00000008233	ECM2、ECM2
2	28627617	28628204	0.677217	2	28627617	28628204	ENSOARG00000008233	ECM2
2	28628205	28630442	0.677217	2	28628205	28630442	ENSOARG00000008233 ENSOARG00000008233	ECM2、ECM2
2	28630443	28630558	0.677217	2	28630443	28630558	ENSOARG00000008233	ECM2
2	28630559	28632538	0.677217	2	28630559	28632538	ENSOARG00000008233 ENSOARG00000008233	ECM2、ECM2
2	28632539	28632674	0.677217	2	28632539	28632674	ENSOARG00000008233	ECM2
2	28632675	28638073	0.677217	2	28632675	28638073	ENSOARG00000008233 ENSOARG00000008233	ECM2、ECM2
2	28638074	28638231	0.677217	2	28638074	28638231	ENSOARG00000008233	ECM2
2	28640422	28640561	0.677217	2	28640422	28640561	ENSOARG00000008233	ECM2
2	28640562	28644085	0.677217	2	28640562	28644085	ENSOARG00000008233 ENSOARG00000008233	ECM2、ECM2
2	28644086	28644412	0.677217	2	28644086	28644412	ENSOARG00000008233	ECM2
2	28644413	28649426	0.677217	2	28644413	28649426	ENSOARG00000008233 ENSOARG00000008233	ECM2、ECM2
2	28649427	28649592	0.677217	2	28649427	28649592	ENSOARG00000008233	ECM2
2	28600001	28621820	0.677217	2	28576345	28621820	ENSOARG00000008217 ENSOARG00000008233	CENPP、ECM2
2	28622110	28624836	0.677217	2	28622110	28624836	ENSOARG00000008233 ENSOARG00000008233	ECM2、ECM2
2	28638232	28640421	0.677217	2	28638232	28640421	ENSOARG00000008233 ENSOARG00000008233	ECM2、ECM2
2	28649593	28650000	0.677217	2	28649593	28671300	ENSOARG00000008233 ENSOARG00000008249	ECM2、ASPN
4	68575001	68625000	0.670181	4	68569311	68787399	ENSOARG00000009300 ENSOARG00000009439	NA、EVX1
10	30583831	30584301	0.66954	10	30583831	30584301	ENSOARG00000011916	NA
10	30584302	30588111	0.66954	10	30584302	30588111	ENSOARG00000011916 ENSOARG00000011916	NA、NA
10	30588112	30588282	0.66954	10	30588112	30588282	ENSOARG00000011916	NA
10	30575001	30583830	0.66954	10	30455899	30583830	ENSOARG00000011882 ENSOARG00000011916	USPL1、NA
10	30588283	30625000	0.66954	10	30588283	30743750	ENSOARG00000011916 ENSOARG00000011926	NA、KATNAL1
10	30583831	30584301	0.66954	10	30583831	30584301	ENSOARG00000011916	NA
10	30584302	30588111	0.66954	10	30584302	30588111	ENSOARG00000011916 ENSOARG00000011916	NA、NA
10	30588112	30588282	0.66954	10	30588112	30588282	ENSOARG00000011916	NA
10	30550001	30583830	0.66954	10	30455899	30583830	ENSOARG00000011882 ENSOARG00000011916	USPL1、NA
10	30588283	30600000	0.66954	10	30588283	30743750	ENSOARG00000011916 ENSOARG00000011926	NA、KATNAL1
3	33987136	33987256	0.66587	3	33987136	33987256	ENSOARG00000019040	MAPRE3
3	33987257	33988213	0.66587	3	33987257	33988213	ENSOARG00000019040 ENSOARG00000019040	MAPRE3、MAPRE3
3	33988214	33988359	0.66587	3	33988214	33988359	ENSOARG00000019040	MAPRE3
3	33988360	33988980	0.66587	3	33988360	33988980	ENSOARG00000019040 ENSOARG00000019040	MAPRE3、MAPRE3
3	33988981	33989182	0.66587	3	33988981	33989182	ENSOARG00000019040	MAPRE3
3	33989183	33990573	0.66587	3	33989183	33990573	ENSOARG00000019040 ENSOARG00000019040	MAPRE3、MAPRE3
3	33990574	33990728	0.66587	3	33990574	33990728	ENSOARG00000019040	MAPRE3
3	33990729	33990844	0.66587	3	33990729	33990844	ENSOARG00000019040 ENSOARG00000019040	MAPRE3、MAPRE3
3	33990845	33990997	0.66587	3	33990845	33990997	ENSOARG00000019040	MAPRE3
3	33990998	33991341	0.66587	3	33990998	33991341	ENSOARG00000019040 ENSOARG00000019040	MAPRE3、MAPRE3
3	33991342	33991407	0.66587	3	33991342	33991407	ENSOARG00000019040	MAPRE3
3	33997053	33997071	0.66587	3	33997053	33997071	ENSOARG00000019049	TMEM214
3	33997053	33997117	0.66587	3	33997053	33997117	ENSOARG00000019049	TMEM214
3	33997118	33997197	0.66587	3	33997118	33997197	ENSOARG00000019049 ENSOARG00000019049	TMEM214、TMEM214
3	33997198	33997217	0.66587	3	33997198	33997217	ENSOARG00000019049	TMEM214
3	33997218	33997833	0.66587	3	33997218	33997833	ENSOARG00000019049 ENSOARG00000019049	TMEM214、TMEM214
3	33997834	33997893	0.66587	3	33997834	33997893	ENSOARG00000019049	TMEM214
3	33997894	33998025	0.66587	3	33997894	33998025	ENSOARG00000019049 ENSOARG00000019049	TMEM214、TMEM214
3	33998026	33998225	0.66587	3	33998026	33998225	ENSOARG00000019049	TMEM214
3	33998026	33998225	0.66587	3	33998026	33998225	ENSOARG00000019049	TMEM214
3	33998226	33998779	0.66587	3	33998226	33998779	ENSOARG00000019049 ENSOARG00000019049	TMEM214、TMEM214
3	33998780	33998930	0.66587	3	33998780	33998930	ENSOARG00000019049	TMEM214
3	33998780	33998930	0.66587	3	33998780	33998930	ENSOARG00000019049	TMEM214
3	33998931	33999213	0.66587	3	33998931	33999213	ENSOARG00000019049 ENSOARG00000019049	TMEM214、TMEM214
3	33999214	33999348	0.66587	3	33999214	33999348	ENSOARG00000019049	TMEM214
3	33999214	33999348	0.66587	3	33999214	33999348	ENSOARG00000019049	TMEM214
3	33999349	33999593	0.66587	3	33999349	33999593	ENSOARG00000019049 ENSOARG00000019049	TMEM214、TMEM214
3	33999594	33999676	0.66587	3	33999594	33999676	ENSOARG00000019049	TMEM214
3	33999594	33999676	0.66587	3	33999594	33999676	ENSOARG00000019049	TMEM214
3	33999677	34000000	0.66587	3	33999677	34000089	ENSOARG00000019049 ENSOARG00000019049	TMEM214、TMEM214
3	33991408	33997052	0.66587	3	33991408	33997052	ENSOARG00000019040 ENSOARG00000019049	MAPRE3、TMEM214
3	33950001	33987135	0.66587	3	33914628	33987135	ENSOARG00000019004 ENSOARG00000019040	DPYSL5、MAPRE3
2	164914155	164914487	0.663237	2	164914155	164914487	ENSOARG00000009898	GTDC1
2	164914488	164950000	0.663237	2	164914488	164957116	ENSOARG00000009898 ENSOARG00000009898	GTDC1、GTDC1
2	164900001	164914154	0.663237	2	164750053	164914154	ENSOARG00000009898 ENSOARG00000009898	GTDC1、GTDC1
18	19375881	19375910	0.662812	18	19375881	19375910	ENSOARG00000011124	NA
18	19375911	19375927	0.662812	18	19375911	19375927	ENSOARG00000011124 ENSOARG00000011124	NA、NA
18	19375928	19376185	0.662812	18	19375928	19376185	ENSOARG00000011124	NA
18	19376186	19376187	0.662812	18	19376186	19376187	ENSOARG00000011124 ENSOARG00000011124	NA、NA
18	19376188	19376853	0.662812	18	19376188	19376853	ENSOARG00000011124	NA
18	19376854	19381280	0.662812	18	19376854	19381280	ENSOARG00000011124 ENSOARG00000017428	NA、NA
18	19381281	19382132	0.662812	18	19381281	19382132	ENSOARG00000017428	NA
18	19375001	19375880	0.662812	18	19324747	19375880	ENSOARG00000011119 ENSOARG00000011124	NA、NA
18	19382133	19425000	0.662812	18	19382133	19520822	ENSOARG00000017428 ENSOARG00000011225	NA、ACAN
18	19375881	19375910	0.662812	18	19375881	19375910	ENSOARG00000011124	NA
18	19375911	19375927	0.662812	18	19375911	19375927	ENSOARG00000011124 ENSOARG00000011124	NA、NA
18	19375928	19376185	0.662812	18	19375928	19376185	ENSOARG00000011124	NA
18	19376186	19376187	0.662812	18	19376186	19376187	ENSOARG00000011124 ENSOARG00000011124	NA、NA
18	19376188	19376853	0.662812	18	19376188	19376853	ENSOARG00000011124	NA
18	19376854	19381280	0.662812	18	19376854	19381280	ENSOARG00000011124 ENSOARG00000017428	NA、NA
18	19381281	19382132	0.662812	18	19381281	19382132	ENSOARG00000017428	NA
18	19350001	19375880	0.662812	18	19324747	19375880	ENSOARG00000011119 ENSOARG00000011124	NA、NA
18	19382133	19400000	0.662812	18	19382133	19520822	ENSOARG00000017428 ENSOARG00000011225	NA、ACAN
18	63332582	63332676	0.662086	18	63332582	63332676	ENSOARG00000000933	CYP46A1
18	63332677	63333421	0.662086	18	63332677	63333421	ENSOARG00000000933 ENSOARG00000000933	CYP46A1、CYP46A1
18	63333422	63333503	0.662086	18	63333422	63333503	ENSOARG00000000933	CYP46A1
18	63333504	63336149	0.662086	18	63333504	63336149	ENSOARG00000000933 ENSOARG00000000933	CYP46A1、CYP46A1
18	63336150	63336223	0.662086	18	63336150	63336223	ENSOARG00000000933	CYP46A1
18	63336224	63336675	0.662086	18	63336224	63336675	ENSOARG00000000933 ENSOARG00000000933	CYP46A1、CYP46A1
18	63336676	63336762	0.662086	18	63336676	63336762	ENSOARG00000000933	CYP46A1
18	63340865	63341003	0.662086	18	63340865	63341003	ENSOARG00000000933	CYP46A1
18	63341004	63341756	0.662086	18	63341004	63341756	ENSOARG00000000933 ENSOARG00000000933	CYP46A1、CYP46A1
18	63341757	63341867	0.662086	18	63341757	63341867	ENSOARG00000000933	CYP46A1
18	63341868	63342252	0.662086	18	63341868	63342252	ENSOARG00000000933 ENSOARG00000000933	CYP46A1、CYP46A1
18	63342253	63342256	0.662086	18	63342253	63342256	ENSOARG00000000933	CYP46A1
18	63342257	63343879	0.662086	18	63342257	63343879	ENSOARG00000000933 ENSOARG00000000933	CYP46A1、CYP46A1
18	63343880	63344026	0.662086	18	63343880	63344026	ENSOARG00000000933	CYP46A1
18	63344027	63344120	0.662086	18	63344027	63344120	ENSOARG00000000933 ENSOARG00000000933	CYP46A1、CYP46A1
18	63344121	63344183	0.662086	18	63344121	63344183	ENSOARG00000000933	CYP46A1
18	63344184	63345346	0.662086	18	63344184	63345346	ENSOARG00000000933 ENSOARG00000000933	CYP46A1、CYP46A1
18	63345347	63345419	0.662086	18	63345347	63345419	ENSOARG00000000933	CYP46A1
18	63345420	63348844	0.662086	18	63345420	63348844	ENSOARG00000000933 ENSOARG00000000933	CYP46A1、CYP46A1
18	63348845	63348929	0.662086	18	63348845	63348929	ENSOARG00000000933	CYP46A1
18	63348930	63349584	0.662086	18	63348930	63349584	ENSOARG00000000933 ENSOARG00000000933	CYP46A1、CYP46A1
18	63349585	63349695	0.662086	18	63349585	63349695	ENSOARG00000000933	CYP46A1
18	63349696	63351869	0.662086	18	63349696	63351869	ENSOARG00000000933 ENSOARG00000000933	CYP46A1、CYP46A1
18	63351870	63351958	0.662086	18	63351870	63351958	ENSOARG00000000933	CYP46A1
18	63351959	63352624	0.662086	18	63351959	63352624	ENSOARG00000000933 ENSOARG00000000933	CYP46A1、CYP46A1
18	63352625	63352691	0.662086	18	63352625	63352691	ENSOARG00000000933	CYP46A1
18	63352692	63352883	0.662086	18	63352692	63352883	ENSOARG00000000933 ENSOARG00000000933	CYP46A1、CYP46A1
18	63352884	63353042	0.662086	18	63352884	63353042	ENSOARG00000000933	CYP46A1
18	63353043	63353171	0.662086	18	63353043	63353171	ENSOARG00000000933 ENSOARG00000000933	CYP46A1、CYP46A1
18	63353172	63353180	0.662086	18	63353172	63353180	ENSOARG00000000933	CYP46A1
18	63325001	63332581	0.662086	18	63320397	63332581	ENSOARG00000000837 ENSOARG00000000933	HHIPL1、CYP46A1
18	63336763	63340864	0.662086	18	63336763	63340864	ENSOARG00000000933 ENSOARG00000000933	CYP46A1、CYP46A1
18	63353181	63375000	0.662086	18	63353181	63472700	ENSOARG00000000933 ENSOARG00000001154	CYP46A1、EML1
23	48575131	48575207	0.659183	23	48575131	48575207	ENSOARG00000003754	CTIF
23	48550001	48575130	0.659183	23	48521738	48575130	ENSOARG00000003754 ENSOARG00000003754	CTIF、CTIF
23	48575208	48600000	0.659183	23	48575208	48616468	ENSOARG00000003754 ENSOARG00000003754	CTIF、CTIF
23	48525001	48575000	0.659183	23	48521738	48575130	ENSOARG00000003754 ENSOARG00000003754	CTIF、CTIF
21	22375001	22425000	0.653004	21	21929190	22606982	ENSOARG00000007778 ENSOARG00000007892	ANO5、NA
11	25949100	25949429	0.651438	11	25949100	25949429	ENSOARG00000004260	ZNF232
11	25949430	25949692	0.651438	11	25949430	25949692	ENSOARG00000004260 ENSOARG00000004260	ZNF232、ZNF232
11	25949693	25949785	0.651438	11	25949693	25949785	ENSOARG00000004260	ZNF232
11	25960521	25962041	0.651438	11	25960521	25962041	ENSOARG00000004280	ZFP3
11	25925001	25949099	0.651438	11	25916693	25949099	ENSOARG00000004198 ENSOARG00000004260	SCIMP、ZNF232
11	25962042	25975000	0.651438	11	25962042	26006808	ENSOARG00000004280 ENSOARG00000004362	ZFP3、KIF1C
11	25949786	25960520	0.651438	11	25949786	25960520	ENSOARG00000004260 ENSOARG00000004280	ZNF232、ZFP3
19	47153177	47153467	0.6508	19	47153177	47153467	ENSOARG00000016200	CACNA1D
19	47153177	47153467	0.6508	19	47153177	47153467	ENSOARG00000016200	CACNA1D
19	47153468	47153999	0.6508	19	47153468	47153999	ENSOARG00000016200 ENSOARG00000016200	CACNA1D、CACNA1D
19	47154000	47154320	0.6508	19	47154000	47154320	ENSOARG00000016200	CACNA1D
19	47154000	47154320	0.6508	19	47154000	47154320	ENSOARG00000016200	CACNA1D
19	47154321	47155104	0.6508	19	47154321	47155104	ENSOARG00000016200 ENSOARG00000016200	CACNA1D、CACNA1D
19	47155105	47155226	0.6508	19	47155105	47155226	ENSOARG00000016200	CACNA1D
19	47155105	47155226	0.6508	19	47155105	47155226	ENSOARG00000016200	CACNA1D
19	47155227	47158171	0.6508	19	47155227	47158171	ENSOARG00000016200 ENSOARG00000016200	CACNA1D、CACNA1D
19	47158172	47158341	0.6508	19	47158172	47158341	ENSOARG00000016200	CACNA1D
19	47158172	47158341	0.6508	19	47158172	47158341	ENSOARG00000016200	CACNA1D
19	47158342	47159506	0.6508	19	47158342	47159506	ENSOARG00000016200 ENSOARG00000016200	CACNA1D、CACNA1D
19	47159507	47159656	0.6508	19	47159507	47159656	ENSOARG00000016200	CACNA1D
19	47159507	47159656	0.6508	19	47159507	47159656	ENSOARG00000016200	CACNA1D
19	47159657	47161348	0.6508	19	47159657	47161348	ENSOARG00000016200 ENSOARG00000016200	CACNA1D、CACNA1D
19	47161349	47161375	0.6508	19	47161349	47161375	ENSOARG00000016200	CACNA1D
19	47161349	47161375	0.6508	19	47161349	47161375	ENSOARG00000016200	CACNA1D
19	47161376	47162121	0.6508	19	47161376	47162121	ENSOARG00000016200 ENSOARG00000016200	CACNA1D、CACNA1D
19	47162122	47162489	0.6508	19	47162122	47162489	ENSOARG00000016200	CACNA1D
19	47162122	47162489	0.6508	19	47162122	47162489	ENSOARG00000016200	CACNA1D
19	47162490	47163171	0.6508	19	47162490	47163171	ENSOARG00000016200 ENSOARG00000016200	CACNA1D、CACNA1D
19	47163172	47163288	0.6508	19	47163172	47163288	ENSOARG00000016200	CACNA1D
19	47163172	47163288	0.6508	19	47163172	47163288	ENSOARG00000016200	CACNA1D
19	47176015	47176145	0.6508	19	47176015	47176145	ENSOARG00000016200	CACNA1D
19	47176015	47176145	0.6508	19	47176015	47176145	ENSOARG00000016200	CACNA1D
19	47176146	47180833	0.6508	19	47176146	47180833	ENSOARG00000016200 ENSOARG00000016200	CACNA1D、CACNA1D
19	47180834	47180935	0.6508	19	47180834	47180935	ENSOARG00000016200	CACNA1D
19	47180834	47180935	0.6508	19	47180834	47180935	ENSOARG00000016200	CACNA1D
19	47180936	47181249	0.6508	19	47180936	47181249	ENSOARG00000016200 ENSOARG00000016200	CACNA1D、CACNA1D
19	47181250	47181352	0.6508	19	47181250	47181352	ENSOARG00000016200	CACNA1D
19	47181250	47181352	0.6508	19	47181250	47181352	ENSOARG00000016200	CACNA1D
19	47181353	47184602	0.6508	19	47181353	47184602	ENSOARG00000016200 ENSOARG00000016200	CACNA1D、CACNA1D
19	47184603	47184699	0.6508	19	47184603	47184699	ENSOARG00000016200	CACNA1D
19	47184603	47184699	0.6508	19	47184603	47184699	ENSOARG00000016200	CACNA1D
19	47184700	47184833	0.6508	19	47184700	47184833	ENSOARG00000016200 ENSOARG00000016200	CACNA1D、CACNA1D
19	47184834	47184961	0.6508	19	47184834	47184961	ENSOARG00000016200	CACNA1D
19	47184834	47184961	0.6508	19	47184834	47184961	ENSOARG00000016200	CACNA1D
19	47184962	47185538	0.6508	19	47184962	47185538	ENSOARG00000016200 ENSOARG00000016200	CACNA1D、CACNA1D
19	47185539	47185698	0.6508	19	47185539	47185698	ENSOARG00000016200	CACNA1D
19	47185539	47185713	0.6508	19	47185539	47185713	ENSOARG00000016200	CACNA1D
19	47186587	47186678	0.6508	19	47186587	47186678	ENSOARG00000016200	CACNA1D
19	47186587	47186678	0.6508	19	47186587	47186678	ENSOARG00000016200	CACNA1D
19	47186679	47188655	0.6508	19	47186679	47188655	ENSOARG00000016200 ENSOARG00000016200	CACNA1D、CACNA1D
19	47188656	47188721	0.6508	19	47188656	47188721	ENSOARG00000016200	CACNA1D
19	47188656	47188721	0.6508	19	47188656	47188721	ENSOARG00000016200	CACNA1D
19	47188722	47190972	0.6508	19	47188722	47190972	ENSOARG00000016200 ENSOARG00000016200	CACNA1D、CACNA1D
19	47190973	47191101	0.6508	19	47190973	47191101	ENSOARG00000016200	CACNA1D
19	47190973	47191101	0.6508	19	47190973	47191101	ENSOARG00000016200	CACNA1D
19	47191102	47191514	0.6508	19	47191102	47191514	ENSOARG00000016200 ENSOARG00000016200	CACNA1D、CACNA1D
19	47191515	47191559	0.6508	19	47191515	47191559	ENSOARG00000016200	CACNA1D
19	47191560	47199196	0.6508	19	47191560	47199196	ENSOARG00000016200 ENSOARG00000016200	CACNA1D、CACNA1D
19	47199197	47199280	0.6508	19	47199197	47199280	ENSOARG00000016200	CACNA1D
19	47199197	47199280	0.6508	19	47199197	47199280	ENSOARG00000016200	CACNA1D
19	47150001	47153176	0.6508	19	47147548	47153176	ENSOARG00000015923 ENSOARG00000016200	CHDH、CACNA1D
19	47163289	47176014	0.6508	19	47163289	47176014	ENSOARG00000016200 ENSOARG00000016200	CACNA1D、CACNA1D
19	47199281	47200000	0.6508	19	47199281	47209649	ENSOARG00000016200 ENSOARG00000016200	CACNA1D、CACNA1D
19	47185714	47186586	0.6508	19	47185714	47186586	ENSOARG00000016200 ENSOARG00000016200	CACNA1D、CACNA1D
7	70430857	70430920	0.646633	7	70430857	70430920	ENSOARG00000021134	PRKCH
7	70430921	70475000	0.646633	7	70430921	70480622	ENSOARG00000021134 ENSOARG00000021134	PRKCH、PRKCH
7	70425001	70430856	0.646633	7	70357510	70430856	ENSOARG00000021134 ENSOARG00000021134	PRKCH、PRKCH
7	70430857	70430920	0.646633	7	70430857	70430920	ENSOARG00000021134	PRKCH
7	70430921	70450000	0.646633	7	70430921	70480622	ENSOARG00000021134 ENSOARG00000021134	PRKCH、PRKCH
7	70400001	70430856	0.646633	7	70357510	70430856	ENSOARG00000021134 ENSOARG00000021134	PRKCH、PRKCH
4	110225001	110275000	0.646504	4	110068795	110321398	ENSOARG00000001358 ENSOARG00000001364	NA、NA
4	110200001	110250000	0.646504	4	110068795	110321398	ENSOARG00000001358 ENSOARG00000001364	NA、NA
7	62225001	62225190	0.645773	7	62224050	62225190	ENSOARG00000021048 ENSOARG00000021048	SHF、SHF
7	62225191	62225331	0.645773	7	62225191	62225331	ENSOARG00000021048	SHF
7	62226635	62226806	0.645773	7	62226635	62226806	ENSOARG00000021048	SHF
7	62226635	62226806	0.645773	7	62226635	62226806	ENSOARG00000021048	SHF
7	62226807	62226948	0.645773	7	62226807	62226948	ENSOARG00000021048 ENSOARG00000021048	SHF、SHF
7	62226949	62227068	0.645773	7	62226949	62227068	ENSOARG00000021048	SHF
7	62226949	62227068	0.645773	7	62226949	62227068	ENSOARG00000021048	SHF
7	62227069	62230531	0.645773	7	62227069	62230531	ENSOARG00000021048 ENSOARG00000021048	SHF、SHF
7	62230532	62230715	0.645773	7	62230532	62230715	ENSOARG00000021048	SHF
7	62230532	62230715	0.645773	7	62230532	62230715	ENSOARG00000021048	SHF
7	62230716	62233423	0.645773	7	62230716	62233423	ENSOARG00000021048 ENSOARG00000021051	SHF、DUOX1
7	62233424	62233543	0.645773	7	62233424	62233543	ENSOARG00000021051	DUOX1
7	62233544	62234117	0.645773	7	62233544	62234117	ENSOARG00000021051 ENSOARG00000021051	DUOX1、DUOX1
7	62234118	62234246	0.645773	7	62234118	62234246	ENSOARG00000021051	DUOX1
7	62234247	62234391	0.645773	7	62234247	62234391	ENSOARG00000021051 ENSOARG00000021051	DUOX1、DUOX1
7	62234392	62234547	0.645773	7	62234392	62234547	ENSOARG00000021051	DUOX1
7	62234548	62235844	0.645773	7	62234548	62235844	ENSOARG00000021051 ENSOARG00000021051	DUOX1、DUOX1
7	62235845	62236003	0.645773	7	62235845	62236003	ENSOARG00000021051	DUOX1
7	62236004	62236243	0.645773	7	62236004	62236243	ENSOARG00000021051 ENSOARG00000021051	DUOX1、DUOX1
7	62236244	62236476	0.645773	7	62236244	62236476	ENSOARG00000021051	DUOX1
7	62236477	62236877	0.645773	7	62236477	62236877	ENSOARG00000021051 ENSOARG00000021051	DUOX1、DUOX1
7	62236878	62237031	0.645773	7	62236878	62237031	ENSOARG00000021051	DUOX1
7	62237032	62241002	0.645773	7	62237032	62241002	ENSOARG00000021051 ENSOARG00000021051	DUOX1、DUOX1
7	62241003	62241130	0.645773	7	62241003	62241130	ENSOARG00000021051	DUOX1
7	62241131	62242563	0.645773	7	62241131	62242563	ENSOARG00000021051 ENSOARG00000021051	DUOX1、DUOX1
7	62242564	62242613	0.645773	7	62242564	62242613	ENSOARG00000021051	DUOX1
7	62242952	62243051	0.645773	7	62242952	62243051	ENSOARG00000021051	DUOX1
7	62243052	62243590	0.645773	7	62243052	62243590	ENSOARG00000021051 ENSOARG00000021051	DUOX1、DUOX1
7	62243591	62243783	0.645773	7	62243591	62243783	ENSOARG00000021051	DUOX1
7	62243784	62243866	0.645773	7	62243784	62243866	ENSOARG00000021051 ENSOARG00000021051	DUOX1、DUOX1
7	62243867	62243913	0.645773	7	62243867	62243913	ENSOARG00000021051	DUOX1
7	62243914	62244126	0.645773	7	62243914	62244126	ENSOARG00000021051 ENSOARG00000021051	DUOX1、DUOX1
7	62244127	62244305	0.645773	7	62244127	62244305	ENSOARG00000021051	DUOX1
7	62244306	62245165	0.645773	7	62244306	62245165	ENSOARG00000021051 ENSOARG00000021051	DUOX1、DUOX1
7	62245166	62245297	0.645773	7	62245166	62245297	ENSOARG00000021051	DUOX1
7	62245298	62245517	0.645773	7	62245298	62245517	ENSOARG00000021051 ENSOARG00000021051	DUOX1、DUOX1
7	62245518	62245587	0.645773	7	62245518	62245587	ENSOARG00000021051	DUOX1
7	62245588	62247422	0.645773	7	62245588	62247422	ENSOARG00000021051 ENSOARG00000021051	DUOX1、DUOX1
7	62247423	62247598	0.645773	7	62247423	62247598	ENSOARG00000021051	DUOX1
7	62247599	62247862	0.645773	7	62247599	62247862	ENSOARG00000021051 ENSOARG00000021051	DUOX1、DUOX1
7	62247863	62247956	0.645773	7	62247863	62247956	ENSOARG00000021051	DUOX1
7	62247957	62248228	0.645773	7	62247957	62248228	ENSOARG00000021051 ENSOARG00000021051	DUOX1、DUOX1
7	62248229	62248454	0.645773	7	62248229	62248454	ENSOARG00000021051	DUOX1
7	62248455	62250683	0.645773	7	62248455	62250683	ENSOARG00000021051 ENSOARG00000021051	DUOX1、DUOX1
7	62250684	62250869	0.645773	7	62250684	62250869	ENSOARG00000021051	DUOX1
7	62250870	62251585	0.645773	7	62250870	62251585	ENSOARG00000021051 ENSOARG00000021051	DUOX1、DUOX1
7	62251586	62251785	0.645773	7	62251586	62251785	ENSOARG00000021051	DUOX1
7	62251786	62252545	0.645773	7	62251786	62252545	ENSOARG00000021051 ENSOARG00000021051	DUOX1、DUOX1
7	62252546	62252659	0.645773	7	62252546	62252659	ENSOARG00000021051	DUOX1
7	62252660	62253309	0.645773	7	62252660	62253309	ENSOARG00000021051 ENSOARG00000021051	DUOX1、DUOX1
7	62253310	62253447	0.645773	7	62253310	62253447	ENSOARG00000021051	DUOX1
7	62253448	62254261	0.645773	7	62253448	62254261	ENSOARG00000021051 ENSOARG00000021051	DUOX1、DUOX1
7	62254262	62254380	0.645773	7	62254262	62254380	ENSOARG00000021051	DUOX1
7	62254381	62254589	0.645773	7	62254381	62254589	ENSOARG00000021051 ENSOARG00000021051	DUOX1、DUOX1
7	62254590	62254765	0.645773	7	62254590	62254765	ENSOARG00000021051	DUOX1
7	62254766	62256579	0.645773	7	62254766	62256579	ENSOARG00000021051 ENSOARG00000021051	DUOX1、DUOX1
7	62256580	62256752	0.645773	7	62256580	62256752	ENSOARG00000021051	DUOX1
7	62256753	62257013	0.645773	7	62256753	62257013	ENSOARG00000021051 ENSOARG00000021051	DUOX1、DUOX1
7	62257014	62257116	0.645773	7	62257014	62257116	ENSOARG00000021051	DUOX1
7	62257117	62258086	0.645773	7	62257117	62258086	ENSOARG00000021051 ENSOARG00000021051	DUOX1、DUOX1
7	62258087	62258177	0.645773	7	62258087	62258177	ENSOARG00000021051	DUOX1
7	62259812	62259918	0.645773	7	62259812	62259918	ENSOARG00000021051	DUOX1
7	62259919	62260029	0.645773	7	62259919	62260029	ENSOARG00000021051 ENSOARG00000021051	DUOX1、DUOX1
7	62260030	62260149	0.645773	7	62260030	62260149	ENSOARG00000021051	DUOX1
7	62260150	62260161	0.645773	7	62260150	62260161	ENSOARG00000021051 ENSOARG00000021051	DUOX1、DUOX1
7	62260162	62260481	0.645773	7	62260162	62260481	ENSOARG00000021051	DUOX1
7	62260482	62260586	0.645773	7	62260482	62260586	ENSOARG00000021051 ENSOARG00000021051	DUOX1、DUOX1
7	62260587	62260652	0.645773	7	62260587	62260652	ENSOARG00000021051	DUOX1
7	62260653	62261399	0.645773	7	62260653	62261399	ENSOARG00000021051 ENSOARG00000021051	DUOX1、DUOX1
7	62261400	62261478	0.645773	7	62261400	62261478	ENSOARG00000021051	DUOX1
7	62261479	62261528	0.645773	7	62261479	62261528	ENSOARG00000021051 ENSOARG00000021051	DUOX1、DUOX1
7	62261529	62261614	0.645773	7	62261529	62261614	ENSOARG00000021051	DUOX1
7	62261615	62261806	0.645773	7	62261615	62261806	ENSOARG00000021051 ENSOARG00000021051	DUOX1、DUOX1
7	62261807	62261890	0.645773	7	62261807	62261890	ENSOARG00000021051	DUOX1
7	62261891	62263963	0.645773	7	62261891	62263963	ENSOARG00000021051 ENSOARG00000021051	DUOX1、DUOX1
7	62263964	62263999	0.645773	7	62263964	62263999	ENSOARG00000021051	DUOX1
7	62264000	62264328	0.645773	7	62264000	62264328	ENSOARG00000021051 ENSOARG00000021051	DUOX1、DUOX1
7	62264329	62264350	0.645773	7	62264329	62264350	ENSOARG00000021051	DUOX1
7	62264351	62267531	0.645773	7	62264351	62267531	ENSOARG00000021051 ENSOARG00000021053	DUOX1、DUOXA1
7	62267532	62267641	0.645773	7	62267532	62267641	ENSOARG00000021053	DUOXA1
7	62267642	62273219	0.645773	7	62267642	62273219	ENSOARG00000021053 ENSOARG00000021053	DUOXA1、DUOXA1
7	62273220	62273394	0.645773	7	62273220	62273394	ENSOARG00000021053	DUOXA1
7	62273395	62273716	0.645773	7	62273395	62273716	ENSOARG00000021053 ENSOARG00000021053	DUOXA1、DUOXA1
7	62273717	62273774	0.645773	7	62273717	62273774	ENSOARG00000021053	DUOXA1
7	62273775	62274732	0.645773	7	62273775	62274732	ENSOARG00000021053 ENSOARG00000021053	DUOXA1、DUOXA1
7	62274733	62274867	0.645773	7	62274733	62274867	ENSOARG00000021053	DUOXA1
7	62274868	62275000	0.645773	7	62274868	62275113	ENSOARG00000021053 ENSOARG00000021053	DUOXA1、DUOXA1
7	62225332	62226634	0.645773	7	62225332	62226634	ENSOARG00000021048 ENSOARG00000021048	SHF、SHF
7	62242614	62242951	0.645773	7	62242614	62242951	ENSOARG00000021051 ENSOARG00000021051	DUOX1、DUOX1
7	62258178	62259811	0.645773	7	62258178	62259811	ENSOARG00000021051 ENSOARG00000021051	DUOX1、DUOX1
2	116322462	116322533	0.644393	2	116322462	116322533	ENSOARG00000015968	SAP130
2	116322534	116323328	0.644393	2	116322534	116323328	ENSOARG00000015968 ENSOARG00000015968	SAP130、SAP130
2	116323329	116323446	0.644393	2	116323329	116323446	ENSOARG00000015968	SAP130
2	116323335	116323446	0.644393	2	116323335	116323446	ENSOARG00000015968	SAP130
2	116323447	116325000	0.644393	2	116323447	116330244	ENSOARG00000015968 ENSOARG00000015968	SAP130、SAP130
2	116275001	116322461	0.644393	2	116259894	116322461	ENSOARG00000015936 ENSOARG00000015968	UGGT1、SAP130
6	85956079	85956169	0.639288	6	85956079	85956169	ENSOARG00000012101	DCK
6	85956170	85959644	0.639288	6	85956170	85959644	ENSOARG00000012101 ENSOARG00000012101	DCK、DCK
6	85959645	85959866	0.639288	6	85959645	85959866	ENSOARG00000012101	DCK
6	85959751	85959866	0.639288	6	85959751	85959866	ENSOARG00000012101	DCK
6	85971967	85972160	0.639288	6	85971967	85972160	ENSOARG00000012101	DCK
6	85971967	85972160	0.639288	6	85971967	85972160	ENSOARG00000012101	DCK
6	85972161	85973622	0.639288	6	85972161	85973622	ENSOARG00000012101 ENSOARG00000012101	DCK、DCK
6	85973623	85973770	0.639288	6	85973623	85973770	ENSOARG00000012101	DCK
6	85973623	85973770	0.639288	6	85973623	85973770	ENSOARG00000012101	DCK
6	85973771	85975354	0.639288	6	85973771	85975354	ENSOARG00000012101 ENSOARG00000012101	DCK、DCK
6	85975355	85975470	0.639288	6	85975355	85975470	ENSOARG00000012101	DCK
6	85975355	85975470	0.639288	6	85975355	85975470	ENSOARG00000012101	DCK
6	85975471	85977613	0.639288	6	85975471	85977613	ENSOARG00000012101 ENSOARG00000012101	DCK、DCK
6	85977614	85977704	0.639288	6	85977614	85977704	ENSOARG00000012101	DCK
6	85977614	85977704	0.639288	6	85977614	85977704	ENSOARG00000012101	DCK
6	85977705	85979937	0.639288	6	85977705	85979937	ENSOARG00000012101 ENSOARG00000012101	DCK、DCK
6	85979938	85979961	0.639288	6	85979938	85979961	ENSOARG00000012101	DCK
6	85979938	85979961	0.639288	6	85979938	85979961	ENSOARG00000012101	DCK
6	85950001	85956078	0.639288	6	85942013	85956078	ENSOARG00000011975 ENSOARG00000012101	MOB1B、DCK
6	85959867	85971966	0.639288	6	85959867	85971966	ENSOARG00000012101 ENSOARG00000012101	DCK、DCK
6	85979962	86000000	0.639288	6	85979962	86143052	ENSOARG00000012101 ENSOARG00000012378	DCK、SLC4A4
6	85925001	85931515	0.639288	6	85922981	85931515	ENSOARG00000011975 ENSOARG00000011975	MOB1B、MOB1B
6	85931516	85931609	0.639288	6	85931516	85931609	ENSOARG00000011975	MOB1B
6	85936051	85936184	0.639288	6	85936051	85936184	ENSOARG00000011975	MOB1B
6	85936185	85938602	0.639288	6	85936185	85938602	ENSOARG00000011975 ENSOARG00000011975	MOB1B、MOB1B
6	85938603	85938766	0.639288	6	85938603	85938766	ENSOARG00000011975	MOB1B
6	85938767	85941937	0.639288	6	85938767	85941937	ENSOARG00000011975 ENSOARG00000011975	MOB1B、MOB1B
6	85941938	85942012	0.639288	6	85941938	85942012	ENSOARG00000011975	MOB1B
6	85956079	85956169	0.639288	6	85956079	85956169	ENSOARG00000012101	DCK
6	85956170	85959644	0.639288	6	85956170	85959644	ENSOARG00000012101 ENSOARG00000012101	DCK、DCK
6	85959645	85959866	0.639288	6	85959645	85959866	ENSOARG00000012101	DCK
6	85959751	85959866	0.639288	6	85959751	85959866	ENSOARG00000012101	DCK
6	85971967	85972160	0.639288	6	85971967	85972160	ENSOARG00000012101	DCK
6	85971967	85972160	0.639288	6	85971967	85972160	ENSOARG00000012101	DCK
6	85972161	85973622	0.639288	6	85972161	85973622	ENSOARG00000012101 ENSOARG00000012101	DCK、DCK
6	85973623	85973770	0.639288	6	85973623	85973770	ENSOARG00000012101	DCK
6	85973623	85973770	0.639288	6	85973623	85973770	ENSOARG00000012101	DCK
6	85973771	85975000	0.639288	6	85973771	85975354	ENSOARG00000012101 ENSOARG00000012101	DCK、DCK
6	85931610	85936050	0.639288	6	85931610	85936050	ENSOARG00000011975 ENSOARG00000011975	MOB1B、MOB1B
6	85942013	85956078	0.639288	6	85942013	85956078	ENSOARG00000011975 ENSOARG00000012101	MOB1B、DCK
6	85959867	85971966	0.639288	6	85959867	85971966	ENSOARG00000012101 ENSOARG00000012101	DCK、DCK
4	68700001	68750000	0.63444	4	68569311	68787399	ENSOARG00000009300 ENSOARG00000009439	NA、EVX1
5	36478644	36478739	0.633015	5	36478644	36478739	ENSOARG00000004300	DOK3
5	36478740	36478839	0.633015	5	36478740	36478839	ENSOARG00000004300 ENSOARG00000004300	DOK3、DOK3
5	36478840	36479012	0.633015	5	36478840	36479012	ENSOARG00000004300	DOK3
5	36479013	36479125	0.633015	5	36479013	36479125	ENSOARG00000004300 ENSOARG00000004300	DOK3、DOK3
5	36479126	36479225	0.633015	5	36479126	36479225	ENSOARG00000004300	DOK3
5	36479226	36481088	0.633015	5	36479226	36481088	ENSOARG00000004300 ENSOARG00000004300	DOK3、DOK3
5	36481089	36481394	0.633015	5	36481089	36481394	ENSOARG00000004300	DOK3
5	36481395	36482692	0.633015	5	36481395	36482692	ENSOARG00000004300 ENSOARG00000004300	DOK3、DOK3
5	36482693	36482758	0.633015	5	36482693	36482758	ENSOARG00000004300	DOK3
5	36482759	36485010	0.633015	5	36482759	36485010	ENSOARG00000004300 ENSOARG00000005568	DOK3、DDX41
5	36485011	36485144	0.633015	5	36485011	36485144	ENSOARG00000005568	DDX41
5	36485145	36485319	0.633015	5	36485145	36485319	ENSOARG00000005568 ENSOARG00000005568	DDX41、DDX41
5	36485320	36485430	0.633015	5	36485320	36485430	ENSOARG00000005568	DDX41
5	36485431	36485536	0.633015	5	36485431	36485536	ENSOARG00000005568 ENSOARG00000005568	DDX41、DDX41
5	36485537	36485608	0.633015	5	36485537	36485608	ENSOARG00000005568	DDX41
5	36485609	36485690	0.633015	5	36485609	36485690	ENSOARG00000005568 ENSOARG00000005568	DDX41、DDX41
5	36485691	36485840	0.633015	5	36485691	36485840	ENSOARG00000005568	DDX41
5	36485841	36485978	0.633015	5	36485841	36485978	ENSOARG00000005568 ENSOARG00000005568	DDX41、DDX41
5	36485979	36486075	0.633015	5	36485979	36486075	ENSOARG00000005568	DDX41
5	36486076	36486181	0.633015	5	36486076	36486181	ENSOARG00000005568 ENSOARG00000005568	DDX41、DDX41
5	36486182	36486253	0.633015	5	36486182	36486253	ENSOARG00000005568	DDX41
5	36486254	36486505	0.633015	5	36486254	36486505	ENSOARG00000005568 ENSOARG00000005568	DDX41、DDX41
5	36486506	36486637	0.633015	5	36486506	36486637	ENSOARG00000005568	DDX41
5	36486638	36486761	0.633015	5	36486638	36486761	ENSOARG00000005568 ENSOARG00000005568	DDX41、DDX41
5	36486762	36486924	0.633015	5	36486762	36486924	ENSOARG00000005568	DDX41
5	36487739	36487875	0.633015	5	36487739	36487875	ENSOARG00000005568	DDX41
5	36487876	36487957	0.633015	5	36487876	36487957	ENSOARG00000005568 ENSOARG00000005568	DDX41、DDX41
5	36487958	36488111	0.633015	5	36487958	36488111	ENSOARG00000005568	DDX41
5	36488112	36488216	0.633015	5	36488112	36488216	ENSOARG00000005568 ENSOARG00000005568	DDX41、DDX41
5	36488217	36488289	0.633015	5	36488217	36488289	ENSOARG00000005568	DDX41
5	36488290	36489045	0.633015	5	36488290	36489045	ENSOARG00000005568 ENSOARG00000005568	DDX41、DDX41
5	36489046	36489182	0.633015	5	36489046	36489182	ENSOARG00000005568	DDX41
5	36489183	36489305	0.633015	5	36489183	36489305	ENSOARG00000005568 ENSOARG00000005568	DDX41、DDX41
5	36489306	36489366	0.633015	5	36489306	36489366	ENSOARG00000005568	DDX41
5	36489367	36489494	0.633015	5	36489367	36489494	ENSOARG00000005568 ENSOARG00000005568	DDX41、DDX41
5	36489495	36489569	0.633015	5	36489495	36489569	ENSOARG00000005568	DDX41
5	36489570	36489649	0.633015	5	36489570	36489649	ENSOARG00000005568 ENSOARG00000005568	DDX41、DDX41
5	36489650	36489809	0.633015	5	36489650	36489809	ENSOARG00000005568	DDX41
5	36489810	36490085	0.633015	5	36489810	36490085	ENSOARG00000005568 ENSOARG00000005568	DDX41、DDX41
5	36490086	36490196	0.633015	5	36490086	36490196	ENSOARG00000005568	DDX41
5	36490197	36490278	0.633015	5	36490197	36490278	ENSOARG00000005568 ENSOARG00000005568	DDX41、DDX41
5	36490279	36490305	0.633015	5	36490279	36490305	ENSOARG00000005568	DDX41
5	36490306	36495795	0.633015	5	36490306	36495795	ENSOARG00000005568 ENSOARG00000005702	DDX41、FAM193B
5	36495796	36495889	0.633015	5	36495796	36495889	ENSOARG00000005702	FAM193B
5	36495796	36495889	0.633015	5	36495796	36495889	ENSOARG00000005702	FAM193B
5	36495890	36496624	0.633015	5	36495890	36496624	ENSOARG00000005702 ENSOARG00000005702	FAM193B、FAM193B
5	36496625	36496700	0.633015	5	36496625	36496700	ENSOARG00000005702	FAM193B
5	36496625	36496700	0.633015	5	36496625	36496700	ENSOARG00000005702	FAM193B
5	36496701	36496850	0.633015	5	36496701	36496850	ENSOARG00000005702 ENSOARG00000005702	FAM193B、FAM193B
5	36496851	36497874	0.633015	5	36496851	36497874	ENSOARG00000005702	FAM193B
5	36496851	36497874	0.633015	5	36496851	36497874	ENSOARG00000005702	FAM193B
5	36503749	36503988	0.633015	5	36503749	36503988	ENSOARG00000005702	FAM193B
5	36503749	36503988	0.633015	5	36503749	36503988	ENSOARG00000005702	FAM193B
5	36503989	36504901	0.633015	5	36503989	36504901	ENSOARG00000005702 ENSOARG00000005702	FAM193B、FAM193B
5	36504902	36505103	0.633015	5	36504902	36505103	ENSOARG00000005702	FAM193B
5	36504902	36505103	0.633015	5	36504902	36505103	ENSOARG00000005702	FAM193B
5	36505104	36507462	0.633015	5	36505104	36507462	ENSOARG00000005702 ENSOARG00000005702	FAM193B、FAM193B
5	36507463	36507871	0.633015	5	36507463	36507871	ENSOARG00000005702	FAM193B
5	36507463	36507871	0.633015	5	36507463	36507871	ENSOARG00000005702	FAM193B
5	36507872	36508952	0.633015	5	36507872	36508952	ENSOARG00000005702 ENSOARG00000005702	FAM193B、FAM193B
5	36508953	36509184	0.633015	5	36508953	36509184	ENSOARG00000005702	FAM193B
5	36508953	36509184	0.633015	5	36508953	36509184	ENSOARG00000005702	FAM193B
5	36509185	36509978	0.633015	5	36509185	36509978	ENSOARG00000005702 ENSOARG00000005702	FAM193B、FAM193B
5	36509979	36510092	0.633015	5	36509979	36510092	ENSOARG00000005702	FAM193B
5	36509979	36510221	0.633015	5	36509979	36510221	ENSOARG00000005702	FAM193B
5	36524248	36524330	0.633015	5	36524248	36524330	ENSOARG00000005702	FAM193B
5	36524331	36524425	0.633015	5	36524331	36524425	ENSOARG00000005702 ENSOARG00000005702	FAM193B、FAM193B
5	36524426	36524522	0.633015	5	36524426	36524522	ENSOARG00000005702	FAM193B
5	36524523	36524580	0.633015	5	36524523	36524580	ENSOARG00000005702 ENSOARG00000005702	FAM193B、FAM193B
5	36524581	36524601	0.633015	5	36524581	36524601	ENSOARG00000005702	FAM193B
5	36475001	36478643	0.633015	5	36469219	36478643	ENSOARG00000005380 ENSOARG00000004300	PDLIM7、DOK3
5	36486925	36487738	0.633015	5	36486925	36487738	ENSOARG00000005568 ENSOARG00000005568	DDX41、DDX41
5	36497875	36503748	0.633015	5	36497875	36503748	ENSOARG00000005702 ENSOARG00000005702	FAM193B、FAM193B
5	36510222	36524247	0.633015	5	36510222	36524247	ENSOARG00000005702 ENSOARG00000005702	FAM193B、FAM193B
5	36524602	36525000	0.633015	5	36524602	36555488	ENSOARG00000005702 ENSOARG00000005775	FAM193B、NA
5	36451226	36451229	0.633015	5	36451226	36451229	ENSOARG00000005380	PDLIM7
5	36451230	36451309	0.633015	5	36451230	36451309	ENSOARG00000005380 ENSOARG00000005380	PDLIM7、PDLIM7
5	36451310	36451392	0.633015	5	36451310	36451392	ENSOARG00000005380	PDLIM7
5	36451393	36451539	0.633015	5	36451393	36451539	ENSOARG00000005380 ENSOARG00000005380	PDLIM7、PDLIM7
5	36451540	36451803	0.633015	5	36451540	36451803	ENSOARG00000005380	PDLIM7
5	36460461	36460641	0.633015	5	36460461	36460641	ENSOARG00000005380	PDLIM7
5	36460642	36462037	0.633015	5	36460642	36462037	ENSOARG00000005380 ENSOARG00000005380	PDLIM7、PDLIM7
5	36462038	36462376	0.633015	5	36462038	36462376	ENSOARG00000005380	PDLIM7
5	36462377	36462701	0.633015	5	36462377	36462701	ENSOARG00000005380 ENSOARG00000005380	PDLIM7、PDLIM7
5	36462702	36462778	0.633015	5	36462702	36462778	ENSOARG00000005380	PDLIM7
5	36462779	36462817	0.633015	5	36462779	36462817	ENSOARG00000005380 ENSOARG00000005380	PDLIM7、PDLIM7
5	36462818	36462948	0.633015	5	36462818	36462948	ENSOARG00000005380	PDLIM7
5	36462949	36463242	0.633015	5	36462949	36463242	ENSOARG00000005380 ENSOARG00000005380	PDLIM7、PDLIM7
5	36463243	36463340	0.633015	5	36463243	36463340	ENSOARG00000005380	PDLIM7
5	36463341	36463424	0.633015	5	36463341	36463424	ENSOARG00000005380 ENSOARG00000005380	PDLIM7、PDLIM7
5	36463425	36463461	0.633015	5	36463425	36463461	ENSOARG00000005380	PDLIM7
5	36463462	36463614	0.633015	5	36463462	36463614	ENSOARG00000005380 ENSOARG00000005380	PDLIM7、PDLIM7
5	36463615	36463731	0.633015	5	36463615	36463731	ENSOARG00000005380	PDLIM7
5	36463732	36463930	0.633015	5	36463732	36463930	ENSOARG00000005380 ENSOARG00000005380	PDLIM7、PDLIM7
5	36463931	36464072	0.633015	5	36463931	36464072	ENSOARG00000005380	PDLIM7
5	36464073	36465287	0.633015	5	36464073	36465287	ENSOARG00000005380 ENSOARG00000005380	PDLIM7、PDLIM7
5	36465288	36465318	0.633015	5	36465288	36465318	ENSOARG00000005380	PDLIM7
5	36465319	36465399	0.633015	5	36465319	36465399	ENSOARG00000005380 ENSOARG00000005380	PDLIM7、PDLIM7
5	36465400	36465551	0.633015	5	36465400	36465551	ENSOARG00000005380	PDLIM7
5	36465552	36469122	0.633015	5	36465552	36469122	ENSOARG00000005380 ENSOARG00000005380	PDLIM7、PDLIM7
5	36469123	36469218	0.633015	5	36469123	36469218	ENSOARG00000005380	PDLIM7
5	36478644	36478739	0.633015	5	36478644	36478739	ENSOARG00000004300	DOK3
5	36478740	36478839	0.633015	5	36478740	36478839	ENSOARG00000004300 ENSOARG00000004300	DOK3、DOK3
5	36478840	36479012	0.633015	5	36478840	36479012	ENSOARG00000004300	DOK3
5	36479013	36479125	0.633015	5	36479013	36479125	ENSOARG00000004300 ENSOARG00000004300	DOK3、DOK3
5	36479126	36479225	0.633015	5	36479126	36479225	ENSOARG00000004300	DOK3
5	36479226	36481088	0.633015	5	36479226	36481088	ENSOARG00000004300 ENSOARG00000004300	DOK3、DOK3
5	36481089	36481394	0.633015	5	36481089	36481394	ENSOARG00000004300	DOK3
5	36481395	36482692	0.633015	5	36481395	36482692	ENSOARG00000004300 ENSOARG00000004300	DOK3、DOK3
5	36482693	36482758	0.633015	5	36482693	36482758	ENSOARG00000004300	DOK3
5	36482759	36485010	0.633015	5	36482759	36485010	ENSOARG00000004300 ENSOARG00000005568	DOK3、DDX41
5	36485011	36485144	0.633015	5	36485011	36485144	ENSOARG00000005568	DDX41
5	36485145	36485319	0.633015	5	36485145	36485319	ENSOARG00000005568 ENSOARG00000005568	DDX41、DDX41
5	36485320	36485430	0.633015	5	36485320	36485430	ENSOARG00000005568	DDX41
5	36485431	36485536	0.633015	5	36485431	36485536	ENSOARG00000005568 ENSOARG00000005568	DDX41、DDX41
5	36485537	36485608	0.633015	5	36485537	36485608	ENSOARG00000005568	DDX41
5	36485609	36485690	0.633015	5	36485609	36485690	ENSOARG00000005568 ENSOARG00000005568	DDX41、DDX41
5	36485691	36485840	0.633015	5	36485691	36485840	ENSOARG00000005568	DDX41
5	36485841	36485978	0.633015	5	36485841	36485978	ENSOARG00000005568 ENSOARG00000005568	DDX41、DDX41
5	36485979	36486075	0.633015	5	36485979	36486075	ENSOARG00000005568	DDX41
5	36486076	36486181	0.633015	5	36486076	36486181	ENSOARG00000005568 ENSOARG00000005568	DDX41、DDX41
5	36486182	36486253	0.633015	5	36486182	36486253	ENSOARG00000005568	DDX41
5	36486254	36486505	0.633015	5	36486254	36486505	ENSOARG00000005568 ENSOARG00000005568	DDX41、DDX41
5	36486506	36486637	0.633015	5	36486506	36486637	ENSOARG00000005568	DDX41
5	36486638	36486761	0.633015	5	36486638	36486761	ENSOARG00000005568 ENSOARG00000005568	DDX41、DDX41
5	36486762	36486924	0.633015	5	36486762	36486924	ENSOARG00000005568	DDX41
5	36487739	36487875	0.633015	5	36487739	36487875	ENSOARG00000005568	DDX41
5	36487876	36487957	0.633015	5	36487876	36487957	ENSOARG00000005568 ENSOARG00000005568	DDX41、DDX41
5	36487958	36488111	0.633015	5	36487958	36488111	ENSOARG00000005568	DDX41
5	36488112	36488216	0.633015	5	36488112	36488216	ENSOARG00000005568 ENSOARG00000005568	DDX41、DDX41
5	36488217	36488289	0.633015	5	36488217	36488289	ENSOARG00000005568	DDX41
5	36488290	36489045	0.633015	5	36488290	36489045	ENSOARG00000005568 ENSOARG00000005568	DDX41、DDX41
5	36489046	36489182	0.633015	5	36489046	36489182	ENSOARG00000005568	DDX41
5	36489183	36489305	0.633015	5	36489183	36489305	ENSOARG00000005568 ENSOARG00000005568	DDX41、DDX41
5	36489306	36489366	0.633015	5	36489306	36489366	ENSOARG00000005568	DDX41
5	36489367	36489494	0.633015	5	36489367	36489494	ENSOARG00000005568 ENSOARG00000005568	DDX41、DDX41
5	36489495	36489569	0.633015	5	36489495	36489569	ENSOARG00000005568	DDX41
5	36489570	36489649	0.633015	5	36489570	36489649	ENSOARG00000005568 ENSOARG00000005568	DDX41、DDX41
5	36489650	36489809	0.633015	5	36489650	36489809	ENSOARG00000005568	DDX41
5	36489810	36490085	0.633015	5	36489810	36490085	ENSOARG00000005568 ENSOARG00000005568	DDX41、DDX41
5	36490086	36490196	0.633015	5	36490086	36490196	ENSOARG00000005568	DDX41
5	36490197	36490278	0.633015	5	36490197	36490278	ENSOARG00000005568 ENSOARG00000005568	DDX41、DDX41
5	36490279	36490305	0.633015	5	36490279	36490305	ENSOARG00000005568	DDX41
5	36490306	36495795	0.633015	5	36490306	36495795	ENSOARG00000005568 ENSOARG00000005702	DDX41、FAM193B
5	36495796	36495889	0.633015	5	36495796	36495889	ENSOARG00000005702	FAM193B
5	36495796	36495889	0.633015	5	36495796	36495889	ENSOARG00000005702	FAM193B
5	36495890	36496624	0.633015	5	36495890	36496624	ENSOARG00000005702 ENSOARG00000005702	FAM193B、FAM193B
5	36496625	36496700	0.633015	5	36496625	36496700	ENSOARG00000005702	FAM193B
5	36496625	36496700	0.633015	5	36496625	36496700	ENSOARG00000005702	FAM193B
5	36496701	36496850	0.633015	5	36496701	36496850	ENSOARG00000005702 ENSOARG00000005702	FAM193B、FAM193B
5	36496851	36497874	0.633015	5	36496851	36497874	ENSOARG00000005702	FAM193B
5	36496851	36497874	0.633015	5	36496851	36497874	ENSOARG00000005702	FAM193B
5	36451804	36460460	0.633015	5	36451804	36460460	ENSOARG00000005380 ENSOARG00000005380	PDLIM7、PDLIM7
5	36469219	36478643	0.633015	5	36469219	36478643	ENSOARG00000005380 ENSOARG00000004300	PDLIM7、DOK3
5	36486925	36487738	0.633015	5	36486925	36487738	ENSOARG00000005568 ENSOARG00000005568	DDX41、DDX41
5	36497875	36500000	0.633015	5	36497875	36503748	ENSOARG00000005702 ENSOARG00000005702	FAM193B、FAM193B
5	36450001	36451225	0.633015	5	36435082	36451225	ENSOARG00000005302 ENSOARG00000005380	DBN1、PDLIM7
4	68551662	68551795	0.631907	4	68551662	68551795	ENSOARG00000009300	NA
4	68551796	68553391	0.631907	4	68551796	68553391	ENSOARG00000009300 ENSOARG00000009300	NA、NA
4	68553392	68553468	0.631907	4	68553392	68553468	ENSOARG00000009300	NA
4	68553469	68560303	0.631907	4	68553469	68560303	ENSOARG00000009300 ENSOARG00000009300	NA、NA
4	68560304	68560460	0.631907	4	68560304	68560460	ENSOARG00000009300	NA
4	68569155	68569310	0.631907	4	68569155	68569310	ENSOARG00000009300	NA
4	68560461	68569154	0.631907	4	68560461	68569154	ENSOARG00000009300 ENSOARG00000009300	NA、NA
4	68550001	68551661	0.631907	4	68488381	68551661	ENSOARG00000009300 ENSOARG00000009300	NA、NA
4	68569311	68600000	0.631907	4	68569311	68787399	ENSOARG00000009300 ENSOARG00000009439	NA、EVX1
4	68551662	68551795	0.631907	4	68551662	68551795	ENSOARG00000009300	NA
4	68551796	68553391	0.631907	4	68551796	68553391	ENSOARG00000009300 ENSOARG00000009300	NA、NA
4	68553392	68553468	0.631907	4	68553392	68553468	ENSOARG00000009300	NA
4	68553469	68560303	0.631907	4	68553469	68560303	ENSOARG00000009300 ENSOARG00000009300	NA、NA
4	68560304	68560460	0.631907	4	68560304	68560460	ENSOARG00000009300	NA
4	68569155	68569310	0.631907	4	68569155	68569310	ENSOARG00000009300	NA
4	68560461	68569154	0.631907	4	68560461	68569154	ENSOARG00000009300 ENSOARG00000009300	NA、NA
4	68525001	68551661	0.631907	4	68488381	68551661	ENSOARG00000009300 ENSOARG00000009300	NA、NA
4	68569311	68575000	0.631907	4	68569311	68787399	ENSOARG00000009300 ENSOARG00000009439	NA、EVX1
3	213083030	213083150	0.630923	3	213083030	213083150	ENSOARG00000013505	BCL2L13
3	213100118	213100225	0.630923	3	213100118	213100225	ENSOARG00000013505	BCL2L13
3	213100226	213103094	0.630923	3	213100226	213103094	ENSOARG00000013505 ENSOARG00000013505	BCL2L13、BCL2L13
3	213103095	213103251	0.630923	3	213103095	213103251	ENSOARG00000013505	BCL2L13
3	213106808	213106877	0.630923	3	213106808	213106877	ENSOARG00000013505	BCL2L13
3	213106878	213111705	0.630923	3	213106878	213111705	ENSOARG00000013505 ENSOARG00000013505	BCL2L13、BCL2L13
3	213111706	213111849	0.630923	3	213111706	213111849	ENSOARG00000013505	BCL2L13
3	213111850	213120870	0.630923	3	213111850	213120870	ENSOARG00000013505 ENSOARG00000013505	BCL2L13、BCL2L13
3	213120871	213121392	0.630923	3	213120871	213121392	ENSOARG00000013505	BCL2L13
3	213075001	213083029	0.630923	3	213068086	213083029	ENSOARG00000013489 ENSOARG00000013505	ATP6V1E1、BCL2L13
3	213083151	213100117	0.630923	3	213083151	213100117	ENSOARG00000013505 ENSOARG00000013505	BCL2L13、BCL2L13
3	213103252	213106807	0.630923	3	213103252	213106807	ENSOARG00000013505 ENSOARG00000013505	BCL2L13、BCL2L13
3	213121393	213125000	0.630923	3	213121393	213128114	ENSOARG00000013505 ENSOARG00000013519	BCL2L13、BID
3	213050001	213055318	0.630923	3	213044372	213055318	ENSOARG00000013475 ENSOARG00000013489	CECR2、ATP6V1E1
3	213055319	213055378	0.630923	3	213055319	213055378	ENSOARG00000013489	ATP6V1E1
3	213055379	213056218	0.630923	3	213055379	213056218	ENSOARG00000013489 ENSOARG00000013489	ATP6V1E1、ATP6V1E1
3	213056219	213056306	0.630923	3	213056219	213056306	ENSOARG00000013489	ATP6V1E1
3	213056307	213057227	0.630923	3	213056307	213057227	ENSOARG00000013489 ENSOARG00000013489	ATP6V1E1、ATP6V1E1
3	213057228	213057322	0.630923	3	213057228	213057322	ENSOARG00000013489	ATP6V1E1
3	213058996	213059064	0.630923	3	213058996	213059064	ENSOARG00000013489	ATP6V1E1
3	213059065	213059620	0.630923	3	213059065	213059620	ENSOARG00000013489 ENSOARG00000013489	ATP6V1E1、ATP6V1E1
3	213059621	213059710	0.630923	3	213059621	213059710	ENSOARG00000013489	ATP6V1E1
3	213059711	213064816	0.630923	3	213059711	213064816	ENSOARG00000013489 ENSOARG00000013489	ATP6V1E1、ATP6V1E1
3	213064817	213064883	0.630923	3	213064817	213064883	ENSOARG00000013489	ATP6V1E1
3	213064884	213065262	0.630923	3	213064884	213065262	ENSOARG00000013489 ENSOARG00000013489	ATP6V1E1、ATP6V1E1
3	213065263	213065372	0.630923	3	213065263	213065372	ENSOARG00000013489	ATP6V1E1
3	213065373	213066498	0.630923	3	213065373	213066498	ENSOARG00000013489 ENSOARG00000013489	ATP6V1E1、ATP6V1E1
3	213066499	213066564	0.630923	3	213066499	213066564	ENSOARG00000013489	ATP6V1E1
3	213066565	213068052	0.630923	3	213066565	213068052	ENSOARG00000013489 ENSOARG00000013489	ATP6V1E1、ATP6V1E1
3	213068053	213068085	0.630923	3	213068053	213068085	ENSOARG00000013489	ATP6V1E1
3	213083030	213083150	0.630923	3	213083030	213083150	ENSOARG00000013505	BCL2L13
3	213057323	213058995	0.630923	3	213057323	213058995	ENSOARG00000013489 ENSOARG00000013489	ATP6V1E1、ATP6V1E1
3	213068086	213083029	0.630923	3	213068086	213083029	ENSOARG00000013489 ENSOARG00000013505	ATP6V1E1、BCL2L13
3	213083151	213100000	0.630923	3	213083151	213100117	ENSOARG00000013505 ENSOARG00000013505	BCL2L13、BCL2L13
3	144950001	145000000	0.630071	3	144663535	145283938	ENSOARG00000019820 ENSOARG00000019839	GXYLT1、PDZRN4
3	38838077	38838191	0.63005	3	38838077	38838191	ENSOARG00000019823	GFPT1
3	38838192	38845737	0.63005	3	38838192	38845737	ENSOARG00000019823 ENSOARG00000019823	GFPT1、GFPT1
3	38845738	38845796	0.63005	3	38845738	38845796	ENSOARG00000019823	GFPT1
3	38846813	38846947	0.63005	3	38846813	38846947	ENSOARG00000019823	GFPT1
3	38846948	38848384	0.63005	3	38846948	38848384	ENSOARG00000019823 ENSOARG00000019823	GFPT1、GFPT1
3	38848385	38848446	0.63005	3	38848385	38848446	ENSOARG00000019823	GFPT1
3	38848447	38849940	0.63005	3	38848447	38849940	ENSOARG00000019823 ENSOARG00000019823	GFPT1、GFPT1
3	38849941	38850020	0.63005	3	38849941	38850020	ENSOARG00000019823	GFPT1
3	38850021	38853224	0.63005	3	38850021	38853224	ENSOARG00000019823 ENSOARG00000019823	GFPT1、GFPT1
3	38853225	38853330	0.63005	3	38853225	38853330	ENSOARG00000019823	GFPT1
3	38853331	38855375	0.63005	3	38853331	38855375	ENSOARG00000019823 ENSOARG00000019823	GFPT1、GFPT1
3	38855376	38855539	0.63005	3	38855376	38855539	ENSOARG00000019823	GFPT1
3	38855540	38856580	0.63005	3	38855540	38856580	ENSOARG00000019823 ENSOARG00000019823	GFPT1、GFPT1
3	38856581	38856676	0.63005	3	38856581	38856676	ENSOARG00000019823	GFPT1
3	38856677	38861173	0.63005	3	38856677	38861173	ENSOARG00000019823 ENSOARG00000019823	GFPT1、GFPT1
3	38861174	38861271	0.63005	3	38861174	38861271	ENSOARG00000019823	GFPT1
3	38863175	38863295	0.63005	3	38863175	38863295	ENSOARG00000019823	GFPT1
3	38863296	38865589	0.63005	3	38863296	38865589	ENSOARG00000019823 ENSOARG00000019823	GFPT1、GFPT1
3	38865590	38865747	0.63005	3	38865590	38865747	ENSOARG00000019823	GFPT1
3	38865748	38875000	0.63005	3	38865748	38875425	ENSOARG00000019823 ENSOARG00000019823	GFPT1、GFPT1
3	38825001	38838076	0.63005	3	38820347	38838076	ENSOARG00000019808 ENSOARG00000019823	NA、GFPT1
3	38845797	38846812	0.63005	3	38845797	38846812	ENSOARG00000019823 ENSOARG00000019823	GFPT1、GFPT1
3	38861272	38863174	0.63005	3	38861272	38863174	ENSOARG00000019823 ENSOARG00000019823	GFPT1、GFPT1
3	38800001	38802568	0.63005	3	38797821	38802568	ENSOARG00000019804 ENSOARG00000019804	NA、NA
3	38802569	38802743	0.63005	3	38802569	38802743	ENSOARG00000019804	NA
3	38802744	38807996	0.63005	3	38802744	38807996	ENSOARG00000019804 ENSOARG00000019804	NA、NA
3	38807997	38808038	0.63005	3	38807997	38808038	ENSOARG00000019804	NA
3	38819398	38819506	0.63005	3	38819398	38819506	ENSOARG00000019808	NA
3	38819507	38820272	0.63005	3	38819507	38820272	ENSOARG00000019808 ENSOARG00000019808	NA、NA
3	38820273	38820346	0.63005	3	38820273	38820346	ENSOARG00000019808	NA
3	38838077	38838191	0.63005	3	38838077	38838191	ENSOARG00000019823	GFPT1
3	38838192	38845737	0.63005	3	38838192	38845737	ENSOARG00000019823 ENSOARG00000019823	GFPT1、GFPT1
3	38845738	38845796	0.63005	3	38845738	38845796	ENSOARG00000019823	GFPT1
3	38846813	38846947	0.63005	3	38846813	38846947	ENSOARG00000019823	GFPT1
3	38846948	38848384	0.63005	3	38846948	38848384	ENSOARG00000019823 ENSOARG00000019823	GFPT1、GFPT1
3	38848385	38848446	0.63005	3	38848385	38848446	ENSOARG00000019823	GFPT1
3	38848447	38849940	0.63005	3	38848447	38849940	ENSOARG00000019823 ENSOARG00000019823	GFPT1、GFPT1
3	38849941	38850000	0.63005	3	38849941	38850020	ENSOARG00000019823	GFPT1
3	38808039	38819397	0.63005	3	38808039	38819397	ENSOARG00000019804 ENSOARG00000019808	NA、NA
3	38820347	38838076	0.63005	3	38820347	38838076	ENSOARG00000019808 ENSOARG00000019823	NA、GFPT1
3	38845797	38846812	0.63005	3	38845797	38846812	ENSOARG00000019823 ENSOARG00000019823	GFPT1、GFPT1
18	44425001	44425535	0.629987	18	44422388	44425535	ENSOARG00000007351 ENSOARG00000007351	NA、NA
18	44425536	44425664	0.629987	18	44425536	44425664	ENSOARG00000007351	NA
18	44447953	44448028	0.629987	18	44447953	44448028	ENSOARG00000007429	PSMA6
18	44461552	44461646	0.629987	18	44461552	44461646	ENSOARG00000007429	PSMA6
18	44461647	44462035	0.629987	18	44461647	44462035	ENSOARG00000007429 ENSOARG00000007429	PSMA6、PSMA6
18	44462036	44462117	0.629987	18	44462036	44462117	ENSOARG00000007429	PSMA6
18	44462118	44462839	0.629987	18	44462118	44462839	ENSOARG00000007429 ENSOARG00000007429	PSMA6、PSMA6
18	44462840	44462995	0.629987	18	44462840	44462995	ENSOARG00000007429	PSMA6
18	44462996	44465363	0.629987	18	44462996	44465363	ENSOARG00000007429 ENSOARG00000007429	PSMA6、PSMA6
18	44465364	44465542	0.629987	18	44465364	44465542	ENSOARG00000007429	PSMA6
18	44466784	44466878	0.629987	18	44466784	44466878	ENSOARG00000007429	PSMA6
18	44466879	44468643	0.629987	18	44466879	44468643	ENSOARG00000007429 ENSOARG00000007429	PSMA6、PSMA6
18	44468644	44468698	0.629987	18	44468644	44468698	ENSOARG00000007429	PSMA6
18	44448029	44461551	0.629987	18	44448029	44461551	ENSOARG00000007429 ENSOARG00000007429	PSMA6、PSMA6
18	44465543	44466783	0.629987	18	44465543	44466783	ENSOARG00000007429 ENSOARG00000007429	PSMA6、PSMA6
18	44468699	44475000	0.629987	18	44468699	44535117	ENSOARG00000007429 ENSOARG00000007502	PSMA6、NFKBIA
18	44425665	44447952	0.629987	18	44425665	44447952	ENSOARG00000007351 ENSOARG00000007429	NA、PSMA6
1	161800001	161850000	0.628624	1	161659182	162542208	ENSOARG00000017823 ENSOARG00000017875	DCBLD2、COL8A1
15	34305231	34305482	0.625519	15	34305231	34305482	ENSOARG00000001673	NA
15	34305483	34305606	0.625519	15	34305483	34305606	ENSOARG00000001673 ENSOARG00000001673	NA、NA
15	34305607	34305711	0.625519	15	34305607	34305711	ENSOARG00000001673	NA
15	34311895	34311956	0.625519	15	34311895	34311956	ENSOARG00000001683	KCNC1
15	34311957	34313967	0.625519	15	34311957	34313967	ENSOARG00000001683 ENSOARG00000001683	KCNC1、KCNC1
15	34313968	34314156	0.625519	15	34313968	34314156	ENSOARG00000001683	KCNC1
15	34314157	34321076	0.625519	15	34314157	34321076	ENSOARG00000001683 ENSOARG00000001683	KCNC1、KCNC1
15	34321077	34322010	0.625519	15	34321077	34322010	ENSOARG00000001683	KCNC1
15	34305712	34311894	0.625519	15	34305712	34311894	ENSOARG00000001673 ENSOARG00000001683	NA、KCNC1
15	34300001	34305230	0.625519	15	34106342	34305230	ENSOARG00000001462 ENSOARG00000001673	NA、NA
15	34322011	34350000	0.625519	15	34322011	34353509	ENSOARG00000001683 ENSOARG00000001683	KCNC1、KCNC1
4	68600001	68650000	0.622498	4	68569311	68787399	ENSOARG00000009300 ENSOARG00000009439	NA、EVX1
13	36725001	36775000	0.621316	13	36715877	36819657	ENSOARG00000016923 ENSOARG00000016923	PCSK2、PCSK2
13	36715772	36715876	0.621316	13	36715772	36715876	ENSOARG00000016923	PCSK2
13	36715877	36750000	0.621316	13	36715877	36819657	ENSOARG00000016923 ENSOARG00000016923	PCSK2、PCSK2
13	36700001	36715771	0.621316	13	36688937	36715771	ENSOARG00000016923 ENSOARG00000016923	PCSK2、PCSK2
2	204800001	204850000	0.621195	2	204782964	204851428	ENSOARG00000018321 ENSOARG00000018331	CTLA-4、ICOS
2	204777523	204777625	0.621195	2	204777523	204777625	ENSOARG00000018321	CTLA-4
2	204777626	204780363	0.621195	2	204777626	204780363	ENSOARG00000018321 ENSOARG00000018321	CTLA-4、CTLA-4
2	204780364	204780711	0.621195	2	204780364	204780711	ENSOARG00000018321	CTLA-4
2	204780712	204781481	0.621195	2	204780712	204781481	ENSOARG00000018321 ENSOARG00000018321	CTLA-4、CTLA-4
2	204781482	204781591	0.621195	2	204781482	204781591	ENSOARG00000018321	CTLA-4
2	204781592	204782861	0.621195	2	204781592	204782861	ENSOARG00000018321 ENSOARG00000018321	CTLA-4、CTLA-4
2	204782862	204782963	0.621195	2	204782862	204782963	ENSOARG00000018321	CTLA-4
2	204782964	204825000	0.621195	2	204782964	204851428	ENSOARG00000018321 ENSOARG00000018331	CTLA-4、ICOS
2	204775001	204777522	0.621195	2	204645236	204777522	ENSOARG00000018277 ENSOARG00000018321	CD28、CTLA-4
8	5725001	5727747	0.618682	8	5724203	5727747	ENSOARG00000006899 ENSOARG00000006899	PHIP、PHIP
8	5727748	5727979	0.618682	8	5727748	5727979	ENSOARG00000006899	PHIP
8	5727748	5727979	0.618682	8	5727748	5727979	ENSOARG00000006899	PHIP
8	5727980	5730680	0.618682	8	5727980	5730680	ENSOARG00000006899 ENSOARG00000006899	PHIP、PHIP
8	5730681	5730757	0.618682	8	5730681	5730757	ENSOARG00000006899	PHIP
8	5730681	5730757	0.618682	8	5730681	5730757	ENSOARG00000006899	PHIP
8	5730758	5733196	0.618682	8	5730758	5733196	ENSOARG00000006899 ENSOARG00000006899	PHIP、PHIP
8	5733197	5733337	0.618682	8	5733197	5733337	ENSOARG00000006899	PHIP
8	5733197	5733337	0.618682	8	5733197	5733337	ENSOARG00000006899	PHIP
8	5739082	5739199	0.618682	8	5739082	5739199	ENSOARG00000006899	PHIP
8	5739082	5739199	0.618682	8	5739082	5739199	ENSOARG00000006899	PHIP
8	5739200	5742363	0.618682	8	5739200	5742363	ENSOARG00000006899 ENSOARG00000006899	PHIP、PHIP
8	5742364	5742547	0.618682	8	5742364	5742547	ENSOARG00000006899	PHIP
8	5742364	5742547	0.618682	8	5742364	5742547	ENSOARG00000006899	PHIP
8	5742548	5743298	0.618682	8	5742548	5743298	ENSOARG00000006899 ENSOARG00000006899	PHIP、PHIP
8	5743299	5743436	0.618682	8	5743299	5743436	ENSOARG00000006899	PHIP
8	5743299	5743436	0.618682	8	5743299	5743436	ENSOARG00000006899	PHIP
8	5743437	5744483	0.618682	8	5743437	5744483	ENSOARG00000006899 ENSOARG00000006899	PHIP、PHIP
8	5744484	5744709	0.618682	8	5744484	5744709	ENSOARG00000006899	PHIP
8	5744484	5744709	0.618682	8	5744484	5744709	ENSOARG00000006899	PHIP
8	5744710	5745768	0.618682	8	5744710	5745768	ENSOARG00000006899 ENSOARG00000006899	PHIP、PHIP
8	5745769	5745897	0.618682	8	5745769	5745897	ENSOARG00000006899	PHIP
8	5745769	5745897	0.618682	8	5745769	5745897	ENSOARG00000006899	PHIP
8	5758504	5758638	0.618682	8	5758504	5758638	ENSOARG00000006899	PHIP
8	5758504	5758638	0.618682	8	5758504	5758638	ENSOARG00000006899	PHIP
8	5758639	5759055	0.618682	8	5758639	5759055	ENSOARG00000006899 ENSOARG00000006899	PHIP、PHIP
8	5759056	5759209	0.618682	8	5759056	5759209	ENSOARG00000006899	PHIP
8	5759056	5759209	0.618682	8	5759056	5759209	ENSOARG00000006899	PHIP
8	5759210	5759988	0.618682	8	5759210	5759988	ENSOARG00000006899 ENSOARG00000006899	PHIP、PHIP
8	5759989	5760087	0.618682	8	5759989	5760087	ENSOARG00000006899	PHIP
8	5759989	5760087	0.618682	8	5759989	5760087	ENSOARG00000006899	PHIP
8	5760088	5760838	0.618682	8	5760088	5760838	ENSOARG00000006899 ENSOARG00000006899	PHIP、PHIP
8	5760839	5760879	0.618682	8	5760839	5760879	ENSOARG00000006899	PHIP
8	5760839	5760879	0.618682	8	5760839	5760879	ENSOARG00000006899	PHIP
8	5760880	5760976	0.618682	8	5760880	5760976	ENSOARG00000006899 ENSOARG00000006899	PHIP、PHIP
8	5760977	5761077	0.618682	8	5760977	5761077	ENSOARG00000006899	PHIP
8	5760977	5761077	0.618682	8	5760977	5761077	ENSOARG00000006899	PHIP
8	5761078	5762429	0.618682	8	5761078	5762429	ENSOARG00000006899 ENSOARG00000006899	PHIP、PHIP
8	5762430	5762500	0.618682	8	5762430	5762500	ENSOARG00000006899	PHIP
8	5762430	5762500	0.618682	8	5762430	5762500	ENSOARG00000006899	PHIP
8	5762501	5764547	0.618682	8	5762501	5764547	ENSOARG00000006899 ENSOARG00000006899	PHIP、PHIP
8	5764548	5764648	0.618682	8	5764548	5764648	ENSOARG00000006899	PHIP
8	5764548	5764648	0.618682	8	5764548	5764648	ENSOARG00000006899	PHIP
8	5764649	5764927	0.618682	8	5764649	5764927	ENSOARG00000006899 ENSOARG00000006899	PHIP、PHIP
8	5764928	5765149	0.618682	8	5764928	5765149	ENSOARG00000006899	PHIP
8	5764928	5765149	0.618682	8	5764928	5765149	ENSOARG00000006899	PHIP
8	5733338	5739081	0.618682	8	5733338	5739081	ENSOARG00000006899 ENSOARG00000006899	PHIP、PHIP
8	5745898	5758503	0.618682	8	5745898	5758503	ENSOARG00000006899 ENSOARG00000006899	PHIP、PHIP
8	5765150	5775000	0.618682	8	5765150	5781096	ENSOARG00000006899 ENSOARG00000006899	PHIP、PHIP
8	5700001	5700162	0.618682	8	5699605	5700162	ENSOARG00000006899 ENSOARG00000006899	PHIP、PHIP
8	5700163	5700422	0.618682	8	5700163	5700422	ENSOARG00000006899	PHIP
8	5700163	5700422	0.618682	8	5700163	5700422	ENSOARG00000006899	PHIP
8	5700423	5700879	0.618682	8	5700423	5700879	ENSOARG00000006899 ENSOARG00000006899	PHIP、PHIP
8	5700880	5701043	0.618682	8	5700880	5701043	ENSOARG00000006899	PHIP
8	5700880	5701043	0.618682	8	5700880	5701043	ENSOARG00000006899	PHIP
8	5701642	5701794	0.618682	8	5701642	5701794	ENSOARG00000006899	PHIP
8	5701642	5701794	0.618682	8	5701642	5701794	ENSOARG00000006899	PHIP
8	5701795	5704921	0.618682	8	5701795	5704921	ENSOARG00000006899 ENSOARG00000006899	PHIP、PHIP
8	5704922	5705071	0.618682	8	5704922	5705071	ENSOARG00000006899	PHIP
8	5704922	5705071	0.618682	8	5704922	5705071	ENSOARG00000006899	PHIP
8	5705072	5705329	0.618682	8	5705072	5705329	ENSOARG00000006899 ENSOARG00000006899	PHIP、PHIP
8	5705330	5705383	0.618682	8	5705330	5705383	ENSOARG00000006899	PHIP
8	5705330	5705383	0.618682	8	5705330	5705383	ENSOARG00000006899	PHIP
8	5705384	5705722	0.618682	8	5705384	5705722	ENSOARG00000006899 ENSOARG00000006899	PHIP、PHIP
8	5705723	5705792	0.618682	8	5705723	5705792	ENSOARG00000006899	PHIP
8	5705723	5705792	0.618682	8	5705723	5705792	ENSOARG00000006899	PHIP
8	5705793	5709107	0.618682	8	5705793	5709107	ENSOARG00000006899 ENSOARG00000006899	PHIP、PHIP
8	5709108	5709233	0.618682	8	5709108	5709233	ENSOARG00000006899	PHIP
8	5709108	5709233	0.618682	8	5709108	5709233	ENSOARG00000006899	PHIP
8	5709234	5711822	0.618682	8	5709234	5711822	ENSOARG00000006899 ENSOARG00000006899	PHIP、PHIP
8	5711823	5711943	0.618682	8	5711823	5711943	ENSOARG00000006899	PHIP
8	5711823	5711943	0.618682	8	5711823	5711943	ENSOARG00000006899	PHIP
8	5711944	5714323	0.618682	8	5711944	5714323	ENSOARG00000006899 ENSOARG00000006899	PHIP、PHIP
8	5714324	5714479	0.618682	8	5714324	5714479	ENSOARG00000006899	PHIP
8	5714324	5714479	0.618682	8	5714324	5714479	ENSOARG00000006899	PHIP
8	5714480	5716749	0.618682	8	5714480	5716749	ENSOARG00000006899 ENSOARG00000006899	PHIP、PHIP
8	5716750	5716811	0.618682	8	5716750	5716811	ENSOARG00000006899	PHIP
8	5716750	5716811	0.618682	8	5716750	5716811	ENSOARG00000006899	PHIP
8	5716812	5716987	0.618682	8	5716812	5716987	ENSOARG00000006899 ENSOARG00000006899	PHIP、PHIP
8	5716988	5717099	0.618682	8	5716988	5717099	ENSOARG00000006899	PHIP
8	5716988	5717099	0.618682	8	5716988	5717099	ENSOARG00000006899	PHIP
8	5721858	5721940	0.618682	8	5721858	5721940	ENSOARG00000006899	PHIP
8	5721858	5721940	0.618682	8	5721858	5721940	ENSOARG00000006899	PHIP
8	5721941	5722068	0.618682	8	5721941	5722068	ENSOARG00000006899 ENSOARG00000006899	PHIP、PHIP
8	5722069	5722193	0.618682	8	5722069	5722193	ENSOARG00000006899	PHIP
8	5722069	5722193	0.618682	8	5722069	5722193	ENSOARG00000006899	PHIP
8	5722194	5722735	0.618682	8	5722194	5722735	ENSOARG00000006899 ENSOARG00000006899	PHIP、PHIP
8	5722736	5722843	0.618682	8	5722736	5722843	ENSOARG00000006899	PHIP
8	5722736	5722843	0.618682	8	5722736	5722843	ENSOARG00000006899	PHIP
8	5722844	5724082	0.618682	8	5722844	5724082	ENSOARG00000006899 ENSOARG00000006899	PHIP、PHIP
8	5724083	5724202	0.618682	8	5724083	5724202	ENSOARG00000006899	PHIP
8	5724083	5724202	0.618682	8	5724083	5724202	ENSOARG00000006899	PHIP
8	5724203	5727747	0.618682	8	5724203	5727747	ENSOARG00000006899 ENSOARG00000006899	PHIP、PHIP
8	5727748	5727979	0.618682	8	5727748	5727979	ENSOARG00000006899	PHIP
8	5727748	5727979	0.618682	8	5727748	5727979	ENSOARG00000006899	PHIP
8	5727980	5730680	0.618682	8	5727980	5730680	ENSOARG00000006899 ENSOARG00000006899	PHIP、PHIP
8	5730681	5730757	0.618682	8	5730681	5730757	ENSOARG00000006899	PHIP
8	5730681	5730757	0.618682	8	5730681	5730757	ENSOARG00000006899	PHIP
8	5730758	5733196	0.618682	8	5730758	5733196	ENSOARG00000006899 ENSOARG00000006899	PHIP、PHIP
8	5733197	5733337	0.618682	8	5733197	5733337	ENSOARG00000006899	PHIP
8	5733197	5733337	0.618682	8	5733197	5733337	ENSOARG00000006899	PHIP
8	5739082	5739199	0.618682	8	5739082	5739199	ENSOARG00000006899	PHIP
8	5739082	5739199	0.618682	8	5739082	5739199	ENSOARG00000006899	PHIP
8	5739200	5742363	0.618682	8	5739200	5742363	ENSOARG00000006899 ENSOARG00000006899	PHIP、PHIP
8	5742364	5742547	0.618682	8	5742364	5742547	ENSOARG00000006899	PHIP
8	5742364	5742547	0.618682	8	5742364	5742547	ENSOARG00000006899	PHIP
8	5742548	5743298	0.618682	8	5742548	5743298	ENSOARG00000006899 ENSOARG00000006899	PHIP、PHIP
8	5743299	5743436	0.618682	8	5743299	5743436	ENSOARG00000006899	PHIP
8	5743299	5743436	0.618682	8	5743299	5743436	ENSOARG00000006899	PHIP
8	5743437	5744483	0.618682	8	5743437	5744483	ENSOARG00000006899 ENSOARG00000006899	PHIP、PHIP
8	5744484	5744709	0.618682	8	5744484	5744709	ENSOARG00000006899	PHIP
8	5744484	5744709	0.618682	8	5744484	5744709	ENSOARG00000006899	PHIP
8	5744710	5745768	0.618682	8	5744710	5745768	ENSOARG00000006899 ENSOARG00000006899	PHIP、PHIP
8	5745769	5745897	0.618682	8	5745769	5745897	ENSOARG00000006899	PHIP
8	5745769	5745897	0.618682	8	5745769	5745897	ENSOARG00000006899	PHIP
8	5701044	5701641	0.618682	8	5701044	5701641	ENSOARG00000006899 ENSOARG00000006899	PHIP、PHIP
8	5717100	5721857	0.618682	8	5717100	5721857	ENSOARG00000006899 ENSOARG00000006899	PHIP、PHIP
8	5733338	5739081	0.618682	8	5733338	5739081	ENSOARG00000006899 ENSOARG00000006899	PHIP、PHIP
8	5745898	5750000	0.618682	8	5745898	5758503	ENSOARG00000006899 ENSOARG00000006899	PHIP、PHIP
1	20841400	20841568	0.617282	1	20841400	20841568	ENSOARG00000002517	DMBX1
1	20841569	20845040	0.617282	1	20841569	20845040	ENSOARG00000002517 ENSOARG00000002517	DMBX1、DMBX1
1	20845041	20845219	0.617282	1	20845041	20845219	ENSOARG00000002517	DMBX1
1	20845220	20845260	0.617282	1	20845220	20845260	ENSOARG00000002517 ENSOARG00000002517	DMBX1、DMBX1
1	20845261	20845378	0.617282	1	20845261	20845378	ENSOARG00000002517	DMBX1
1	20845379	20845401	0.617282	1	20845379	20845401	ENSOARG00000002517 ENSOARG00000002517	DMBX1、DMBX1
1	20845402	20845615	0.617282	1	20845402	20845615	ENSOARG00000002517	DMBX1
1	20845616	20845924	0.617282	1	20845616	20845924	ENSOARG00000002517 ENSOARG00000002517	DMBX1、DMBX1
1	20845925	20845971	0.617282	1	20845925	20845971	ENSOARG00000002517	DMBX1
1	20845972	20846393	0.617282	1	20845972	20846393	ENSOARG00000002517 ENSOARG00000002517	DMBX1、DMBX1
1	20846394	20846845	0.617282	1	20846394	20846845	ENSOARG00000002517	DMBX1
1	20846846	20875000	0.617282	1	20846846	20884022	ENSOARG00000002517 ENSOARG00000002531	DMBX1、KNCN
1	20825001	20841399	0.617282	1	20776023	20841399	ENSOARG00000002492 ENSOARG00000002517	NA、DMBX1
1	20841400	20841568	0.617282	1	20841400	20841568	ENSOARG00000002517	DMBX1
1	20841569	20845040	0.617282	1	20841569	20845040	ENSOARG00000002517 ENSOARG00000002517	DMBX1、DMBX1
1	20845041	20845219	0.617282	1	20845041	20845219	ENSOARG00000002517	DMBX1
1	20845220	20845260	0.617282	1	20845220	20845260	ENSOARG00000002517 ENSOARG00000002517	DMBX1、DMBX1
1	20845261	20845378	0.617282	1	20845261	20845378	ENSOARG00000002517	DMBX1
1	20845379	20845401	0.617282	1	20845379	20845401	ENSOARG00000002517 ENSOARG00000002517	DMBX1、DMBX1
1	20845402	20845615	0.617282	1	20845402	20845615	ENSOARG00000002517	DMBX1
1	20845616	20845924	0.617282	1	20845616	20845924	ENSOARG00000002517 ENSOARG00000002517	DMBX1、DMBX1
1	20845925	20845971	0.617282	1	20845925	20845971	ENSOARG00000002517	DMBX1
1	20845972	20846393	0.617282	1	20845972	20846393	ENSOARG00000002517 ENSOARG00000002517	DMBX1、DMBX1
1	20846394	20846845	0.617282	1	20846394	20846845	ENSOARG00000002517	DMBX1
1	20846846	20850000	0.617282	1	20846846	20884022	ENSOARG00000002517 ENSOARG00000002531	DMBX1、KNCN
1	20800001	20841399	0.617282	1	20776023	20841399	ENSOARG00000002492 ENSOARG00000002517	NA、DMBX1
1	129125001	129175000	0.615849	1	129023576	129815693	ENSOARG00000015296 ENSOARG00000015366	MRPL39、NA
1	174225001	174275000	0.614978	1	174171537	174354938	ENSOARG00000019173 ENSOARG00000019175	NA、PVRL3
1	174200001	174250000	0.614978	1	174171537	174354938	ENSOARG00000019173 ENSOARG00000019175	NA、PVRL3
24	28500001	28550000	0.613458	24	28426313	28550683	ENSOARG00000010673 ENSOARG00000010710	NA、CALN1
24	28475001	28525000	0.613458	24	28426313	28550683	ENSOARG00000010673 ENSOARG00000010710	NA、CALN1
5	14393812	14394133	0.613367	5	14393812	14394133	ENSOARG00000003168	ELAVL1
5	14394134	14396754	0.613367	5	14394134	14396754	ENSOARG00000003168 ENSOARG00000003168	ELAVL1、ELAVL1
5	14396755	14396980	0.613367	5	14396755	14396980	ENSOARG00000003168	ELAVL1
5	14396981	14401372	0.613367	5	14396981	14401372	ENSOARG00000003168 ENSOARG00000003168	ELAVL1、ELAVL1
5	14401373	14401526	0.613367	5	14401373	14401526	ENSOARG00000003168	ELAVL1
5	14405206	14405309	0.613367	5	14405206	14405309	ENSOARG00000003168	ELAVL1
5	14405310	14415145	0.613367	5	14405310	14415145	ENSOARG00000003168 ENSOARG00000003168	ELAVL1、ELAVL1
5	14415146	14415353	0.613367	5	14415146	14415353	ENSOARG00000003168	ELAVL1
5	14375001	14393811	0.613367	5	14371425	14393811	ENSOARG00000003105 ENSOARG00000003168	TIMM44、ELAVL1
5	14401527	14405205	0.613367	5	14401527	14405205	ENSOARG00000003168 ENSOARG00000003168	ELAVL1、ELAVL1
5	14415354	14425000	0.613367	5	14415354	14453427	ENSOARG00000003168 ENSOARG00000003210	ELAVL1、CCL25
10	29725001	29775000	0.612994	10	29502618	29893794	ENSOARG00000011653 ENSOARG00000011694	RXFP2、B3GALTL
10	29700001	29750000	0.612994	10	29502618	29893794	ENSOARG00000011653 ENSOARG00000011694	RXFP2、B3GALTL
16	58284443	58284659	0.612992	16	58284443	58284659	ENSOARG00000013109	ANKH
16	58284660	58300000	0.612992	16	58284660	58301070	ENSOARG00000013109 ENSOARG00000013109	ANKH、ANKH
16	58250001	58284442	0.612992	16	58190171	58284442	ENSOARG00000013109 ENSOARG00000013109	ANKH、ANKH
6	45525001	45575000	0.612409	6	45263377	45622237	ENSOARG00000008049 ENSOARG00000008166	SMIM20、RBPJ
13	62108929	62109028	0.6103	13	62108929	62109028	ENSOARG00000006525	NA
13	62109029	62110137	0.6103	13	62109029	62110137	ENSOARG00000006525 ENSOARG00000006525	NA、NA
13	62110138	62110267	0.6103	13	62110138	62110267	ENSOARG00000006525	NA
13	62113086	62113190	0.6103	13	62113086	62113190	ENSOARG00000006525	NA
13	62113191	62114064	0.6103	13	62113191	62114064	ENSOARG00000006525 ENSOARG00000006525	NA、NA
13	62114065	62114214	0.6103	13	62114065	62114214	ENSOARG00000006525	NA
13	62114215	62119233	0.6103	13	62114215	62119233	ENSOARG00000006525 ENSOARG00000006525	NA、NA
13	62119234	62119315	0.6103	13	62119234	62119315	ENSOARG00000006525	NA
13	62119316	62120288	0.6103	13	62119316	62120288	ENSOARG00000006525 ENSOARG00000006525	NA、NA
13	62120289	62120352	0.6103	13	62120289	62120352	ENSOARG00000006525	NA
13	62120353	62121662	0.6103	13	62120353	62121662	ENSOARG00000006525 ENSOARG00000006525	NA、NA
13	62121663	62121715	0.6103	13	62121663	62121715	ENSOARG00000006525	NA
13	62142049	62142172	0.6103	13	62142049	62142172	ENSOARG00000006668	BPIFA3
13	62147551	62147701	0.6103	13	62147551	62147701	ENSOARG00000006668	BPIFA3
13	62147702	62148702	0.6103	13	62147702	62148702	ENSOARG00000006668 ENSOARG00000006668	BPIFA3、BPIFA3
13	62148703	62148810	0.6103	13	62148703	62148810	ENSOARG00000006668	BPIFA3
13	62148811	62149834	0.6103	13	62148811	62149834	ENSOARG00000006668 ENSOARG00000006668	BPIFA3、BPIFA3
13	62149835	62149984	0.6103	13	62149835	62149984	ENSOARG00000006668	BPIFA3
13	62149985	62150000	0.6103	13	62149985	62151191	ENSOARG00000006668 ENSOARG00000006668	BPIFA3、BPIFA3
13	62100001	62108928	0.6103	13	62088219	62108928	ENSOARG00000006272 ENSOARG00000006525	NA、NA
13	62110268	62113085	0.6103	13	62110268	62113085	ENSOARG00000006525 ENSOARG00000006525	NA、NA
13	62142173	62147550	0.6103	13	62142173	62147550	ENSOARG00000006668 ENSOARG00000006668	BPIFA3、BPIFA3
13	62121716	62142048	0.6103	13	62121716	62142048	ENSOARG00000006525 ENSOARG00000006668	NA、BPIFA3
3	33925001	33975000	0.602783	3	33914628	33987135	ENSOARG00000019004 ENSOARG00000019040	DPYSL5、MAPRE3
26	5177918	5178007	0.600852	26	5177918	5178007	ENSOARG00000006183	NA
26	5178008	5179805	0.600852	26	5178008	5179805	ENSOARG00000006183 ENSOARG00000006183	NA、NA
26	5179806	5180293	0.600852	26	5179806	5180293	ENSOARG00000006183	NA
26	5180294	5180295	0.600852	26	5180294	5180295	ENSOARG00000006183 ENSOARG00000006183	NA、NA
26	5180296	5180625	0.600852	26	5180296	5180625	ENSOARG00000006183	NA
26	5180626	5180727	0.600852	26	5180626	5180727	ENSOARG00000006183 ENSOARG00000006183	NA、NA
26	5180728	5181052	0.600852	26	5180728	5181052	ENSOARG00000006183	NA
26	5194707	5194816	0.600852	26	5194707	5194816	ENSOARG00000006183	NA
26	5217891	5217928	0.600852	26	5217891	5217928	ENSOARG00000006183	NA
26	5217929	5220143	0.600852	26	5217929	5220143	ENSOARG00000006183 ENSOARG00000006183	NA、NA
26	5220144	5220309	0.600852	26	5220144	5220309	ENSOARG00000006183	NA
26	5175001	5177917	0.600852	26	5174817	5177917	ENSOARG00000006183 ENSOARG00000006183	NA、NA
26	5181053	5194706	0.600852	26	5181053	5194706	ENSOARG00000006183 ENSOARG00000006183	NA、NA
26	5194817	5217890	0.600852	26	5194817	5217890	ENSOARG00000006183 ENSOARG00000006183	NA、NA
26	5220310	5225000	0.600852	26	5220310	5247350	ENSOARG00000006183 ENSOARG00000006253	NA、ANG-2
1	120225001	120225406	0.599997	1	120222905	120225406	ENSOARG00000013139 ENSOARG00000013139	GART、GART
1	120225407	120225638	0.599997	1	120225407	120225638	ENSOARG00000013139	GART
1	120227525	120227619	0.599997	1	120227525	120227619	ENSOARG00000013139	GART
1	120227620	120227913	0.599997	1	120227620	120227913	ENSOARG00000013139 ENSOARG00000013139	GART、GART
1	120227914	120228023	0.599997	1	120227914	120228023	ENSOARG00000013139	GART
1	120228024	120228363	0.599997	1	120228024	120228363	ENSOARG00000013139 ENSOARG00000013139	GART、GART
1	120228364	120228562	0.599997	1	120228364	120228562	ENSOARG00000013139	GART
1	120228563	120229727	0.599997	1	120228563	120229727	ENSOARG00000013139 ENSOARG00000013139	GART、GART
1	120229728	120229979	0.599997	1	120229728	120229979	ENSOARG00000013139	GART
1	120229980	120230232	0.599997	1	120229980	120230232	ENSOARG00000013139 ENSOARG00000013139	GART、GART
1	120230233	120230385	0.599997	1	120230233	120230385	ENSOARG00000013139	GART
1	120230386	120232116	0.599997	1	120230386	120232116	ENSOARG00000013139 ENSOARG00000013139	GART、GART
1	120232117	120232323	0.599997	1	120232117	120232323	ENSOARG00000013139	GART
1	120232324	120233422	0.599997	1	120232324	120233422	ENSOARG00000013139 ENSOARG00000013139	GART、GART
1	120233423	120233560	0.599997	1	120233423	120233560	ENSOARG00000013139	GART
1	120233561	120234536	0.599997	1	120233561	120234536	ENSOARG00000013139 ENSOARG00000013139	GART、GART
1	120234537	120234667	0.599997	1	120234537	120234667	ENSOARG00000013139	GART
1	120234668	120234906	0.599997	1	120234668	120234906	ENSOARG00000013139 ENSOARG00000013139	GART、GART
1	120234907	120235048	0.599997	1	120234907	120235048	ENSOARG00000013139	GART
1	120235049	120235704	0.599997	1	120235049	120235704	ENSOARG00000013139 ENSOARG00000013139	GART、GART
1	120235705	120235820	0.599997	1	120235705	120235820	ENSOARG00000013139	GART
1	120235821	120235902	0.599997	1	120235821	120235902	ENSOARG00000013139 ENSOARG00000013139	GART、GART
1	120235903	120236091	0.599997	1	120235903	120236091	ENSOARG00000013139	GART
1	120251684	120252841	0.599997	1	120251684	120252841	ENSOARG00000007743	DNAJC28
1	120225639	120227524	0.599997	1	120225639	120227524	ENSOARG00000013139 ENSOARG00000013139	GART、GART
1	120236092	120251683	0.599997	1	120236092	120251683	ENSOARG00000013139 ENSOARG00000007743	GART、DNAJC28
1	120252842	120275000	0.599997	1	120252842	120290712	ENSOARG00000007743 ENSOARG00000013154	DNAJC28、TMEM50B
3	126200001	126250000	0.597322	3	125921708	126813320	ENSOARG00000015680 ENSOARG00000016742	ATP2B、SNRPD2
8	29579906	29580001	0.597268	8	29579906	29580001	ENSOARG00000010989	SOBP
8	29575001	29579905	0.597268	8	29531322	29579905	ENSOARG00000010989 ENSOARG00000010989	SOBP、SOBP
8	29580002	29625000	0.597268	8	29580002	29632321	ENSOARG00000010989 ENSOARG00000010989	SOBP、SOBP
18	25225001	25275000	0.597238	18	25196545	25331555	ENSOARG00000015365 ENSOARG00000015391	NA、ARNT2
13	58375001	58425000	0.595464	13	58255335	58655373	ENSOARG00000018039 ENSOARG00000018105	BMP7、TFAP2C
13	58350001	58400000	0.595464	13	58255335	58655373	ENSOARG00000018039 ENSOARG00000018105	BMP7、TFAP2C
5	43325001	43326231	0.594536	5	43321929	43326231	ENSOARG00000013921 ENSOARG00000013921	UBE2B、UBE2B
5	43326232	43326321	0.594536	5	43326232	43326321	ENSOARG00000013921	UBE2B
5	43326322	43328752	0.594536	5	43326322	43328752	ENSOARG00000013921 ENSOARG00000013921	UBE2B、UBE2B
5	43328753	43328841	0.594536	5	43328753	43328841	ENSOARG00000013921	UBE2B
5	43328842	43330102	0.594536	5	43328842	43330102	ENSOARG00000013921 ENSOARG00000013921	UBE2B、UBE2B
5	43330103	43330228	0.594536	5	43330103	43330228	ENSOARG00000013921	UBE2B
5	43343819	43343918	0.594536	5	43343819	43343918	ENSOARG00000013946	CDKN2AIPNL
5	43343919	43345251	0.594536	5	43343919	43345251	ENSOARG00000013946 ENSOARG00000013946	CDKN2AIPNL、CDKN2AIPNL
5	43345252	43345307	0.594536	5	43345252	43345307	ENSOARG00000013946	CDKN2AIPNL
5	43345308	43345309	0.594536	5	43345308	43345309	ENSOARG00000013946 ENSOARG00000013946	CDKN2AIPNL、CDKN2AIPNL
5	43345310	43345426	0.594536	5	43345310	43345426	ENSOARG00000013946	CDKN2AIPNL
5	43330229	43343818	0.594536	5	43330229	43343818	ENSOARG00000013921 ENSOARG00000013946	UBE2B、CDKN2AIPNL
5	43345427	43375000	0.594536	5	43345427	43444802	ENSOARG00000013946 ENSOARG00000014007	CDKN2AIPNL、PHF15
5	43310212	43310406	0.594536	5	43310212	43310406	ENSOARG00000013865	CDKL3
5	43310407	43313821	0.594536	5	43310407	43313821	ENSOARG00000013865 ENSOARG00000013865	CDKL3、CDKL3
5	43313822	43313986	0.594536	5	43313822	43313986	ENSOARG00000013865	CDKL3
5	43313987	43317849	0.594536	5	43313987	43317849	ENSOARG00000013865 ENSOARG00000013921	CDKL3、UBE2B
5	43317850	43317893	0.594536	5	43317850	43317893	ENSOARG00000013921	UBE2B
5	43320004	43320084	0.594536	5	43320004	43320084	ENSOARG00000013921	UBE2B
5	43320085	43321902	0.594536	5	43320085	43321902	ENSOARG00000013921 ENSOARG00000013921	UBE2B、UBE2B
5	43321903	43321928	0.594536	5	43321903	43321928	ENSOARG00000013921	UBE2B
5	43321929	43326231	0.594536	5	43321929	43326231	ENSOARG00000013921 ENSOARG00000013921	UBE2B、UBE2B
5	43326232	43326321	0.594536	5	43326232	43326321	ENSOARG00000013921	UBE2B
5	43326322	43328752	0.594536	5	43326322	43328752	ENSOARG00000013921 ENSOARG00000013921	UBE2B、UBE2B
5	43328753	43328841	0.594536	5	43328753	43328841	ENSOARG00000013921	UBE2B
5	43328842	43330102	0.594536	5	43328842	43330102	ENSOARG00000013921 ENSOARG00000013921	UBE2B、UBE2B
5	43330103	43330228	0.594536	5	43330103	43330228	ENSOARG00000013921	UBE2B
5	43343819	43343918	0.594536	5	43343819	43343918	ENSOARG00000013946	CDKN2AIPNL
5	43343919	43345251	0.594536	5	43343919	43345251	ENSOARG00000013946 ENSOARG00000013946	CDKN2AIPNL、CDKN2AIPNL
5	43345252	43345307	0.594536	5	43345252	43345307	ENSOARG00000013946	CDKN2AIPNL
5	43345308	43345309	0.594536	5	43345308	43345309	ENSOARG00000013946 ENSOARG00000013946	CDKN2AIPNL、CDKN2AIPNL
5	43345310	43345426	0.594536	5	43345310	43345426	ENSOARG00000013946	CDKN2AIPNL
5	43300001	43310211	0.594536	5	43299684	43310211	ENSOARG00000013865 ENSOARG00000013865	CDKL3、CDKL3
5	43317894	43320003	0.594536	5	43317894	43320003	ENSOARG00000013921 ENSOARG00000013921	UBE2B、UBE2B
5	43330229	43343818	0.594536	5	43330229	43343818	ENSOARG00000013921 ENSOARG00000013946	UBE2B、CDKN2AIPNL
5	43345427	43350000	0.594536	5	43345427	43444802	ENSOARG00000013946 ENSOARG00000014007	CDKN2AIPNL、PHF15
13	62703072	62703249	0.593921	13	62703072	62703249	ENSOARG00000008841	CHMP4B
13	62703250	62704874	0.593921	13	62703250	62704874	ENSOARG00000008841 ENSOARG00000008841	CHMP4B、CHMP4B
13	62704875	62704989	0.593921	13	62704875	62704989	ENSOARG00000008841	CHMP4B
13	62704990	62706696	0.593921	13	62704990	62706696	ENSOARG00000008841 ENSOARG00000008841	CHMP4B、CHMP4B
13	62706697	62706823	0.593921	13	62706697	62706823	ENSOARG00000008841	CHMP4B
13	62706824	62708002	0.593921	13	62706824	62708002	ENSOARG00000008841 ENSOARG00000008841	CHMP4B、CHMP4B
13	62708003	62708064	0.593921	13	62708003	62708064	ENSOARG00000008841	CHMP4B
13	62700001	62703071	0.593921	13	62661347	62703071	ENSOARG00000008841 ENSOARG00000008841	CHMP4B、CHMP4B
13	62708065	62750000	0.593921	13	62708065	62892346	ENSOARG00000008841 ENSOARG00000008957	CHMP4B、RALY
4	68725001	68775000	0.5922	4	68569311	68787399	ENSOARG00000009300 ENSOARG00000009439	NA、EVX1
18	37025001	37075000	0.591479	18	35756273	38064725	ENSOARG00000004870 ENSOARG00000004934	NOVA1、NA
18	37000001	37050000	0.591479	18	35756273	38064725	ENSOARG00000004870 ENSOARG00000004934	NOVA1、NA
8	1200001	1250000	0.590671	8	1190696	1765657	ENSOARG00000006317 ENSOARG00000006410	NA、COL12A1
8	1185490	1185555	0.590671	8	1185490	1185555	ENSOARG00000006317	NA
8	1185556	1185786	0.590671	8	1185556	1185786	ENSOARG00000006317 ENSOARG00000006317	NA、NA
8	1185787	1185810	0.590671	8	1185787	1185810	ENSOARG00000006317	NA
8	1185811	1189565	0.590671	8	1185811	1189565	ENSOARG00000006317 ENSOARG00000006317	NA、NA
8	1189566	1189604	0.590671	8	1189566	1189604	ENSOARG00000006317	NA
8	1189605	1189606	0.590671	8	1189605	1189606	ENSOARG00000006317 ENSOARG00000006317	NA、NA
8	1189607	1189729	0.590671	8	1189607	1189729	ENSOARG00000006317	NA
8	1189730	1189731	0.590671	8	1189730	1189731	ENSOARG00000006317 ENSOARG00000006317	NA、NA
8	1189732	1189807	0.590671	8	1189732	1189807	ENSOARG00000006317	NA
8	1189808	1189826	0.590671	8	1189808	1189826	ENSOARG00000006317 ENSOARG00000006317	NA、NA
8	1189827	1189888	0.590671	8	1189827	1189888	ENSOARG00000006317	NA
8	1189889	1189890	0.590671	8	1189889	1189890	ENSOARG00000006317 ENSOARG00000006317	NA、NA
8	1189891	1189960	0.590671	8	1189891	1189960	ENSOARG00000006317	NA
8	1189961	1189971	0.590671	8	1189961	1189971	ENSOARG00000006317 ENSOARG00000006317	NA、NA
8	1189972	1190111	0.590671	8	1189972	1190111	ENSOARG00000006317	NA
8	1190112	1190113	0.590671	8	1190112	1190113	ENSOARG00000006317 ENSOARG00000006317	NA、NA
8	1190114	1190341	0.590671	8	1190114	1190341	ENSOARG00000006317	NA
8	1190342	1190343	0.590671	8	1190342	1190343	ENSOARG00000006317 ENSOARG00000006317	NA、NA
8	1190344	1190631	0.590671	8	1190344	1190631	ENSOARG00000006317	NA
8	1190633	1190695	0.590671	8	1190633	1190695	ENSOARG00000006317	NA
8	1190696	1225000	0.590671	8	1190696	1765657	ENSOARG00000006317 ENSOARG00000006410	NA、COL12A1
8	1175001	1185489	0.590671	8	408952	1185489	ENSOARG00000006251 ENSOARG00000006317	CD109、NA
25	8025001	8027181	0.590343	25	8023326	8027181	ENSOARG00000003481 ENSOARG00000003481	ARID4B、ARID4B
25	8027182	8027320	0.590343	25	8027182	8027320	ENSOARG00000003481	ARID4B
25	8037302	8037393	0.590343	25	8037302	8037393	ENSOARG00000003481	ARID4B
25	8037394	8042473	0.590343	25	8037394	8042473	ENSOARG00000003481 ENSOARG00000003481	ARID4B、ARID4B
25	8042474	8042553	0.590343	25	8042474	8042553	ENSOARG00000003481	ARID4B
25	8042554	8043991	0.590343	25	8042554	8043991	ENSOARG00000003481 ENSOARG00000003481	ARID4B、ARID4B
25	8043992	8044082	0.590343	25	8043992	8044082	ENSOARG00000003481	ARID4B
25	8050501	8050566	0.590343	25	8050501	8050566	ENSOARG00000003481	ARID4B
25	8050567	8053091	0.590343	25	8050567	8053091	ENSOARG00000003481 ENSOARG00000003481	ARID4B、ARID4B
25	8053092	8053202	0.590343	25	8053092	8053202	ENSOARG00000003481	ARID4B
25	8027321	8037301	0.590343	25	8027321	8037301	ENSOARG00000003481 ENSOARG00000003481	ARID4B、ARID4B
25	8044083	8050500	0.590343	25	8044083	8050500	ENSOARG00000003481 ENSOARG00000003481	ARID4B、ARID4B
25	8053203	8075000	0.590343	25	8053203	8106161	ENSOARG00000003481 ENSOARG00000003481	ARID4B、ARID4B
13	44075001	44125000	0.585994	13	43859206	44243140	ENSOARG00000004650 ENSOARG00000013136	SCOC、PITRM1
12	26900001	26950000	0.584769	12	26890070	26964559	ENSOARG00000005063 ENSOARG00000017438	NA、SRP9
13	45675001	45725000	0.58463	13	45647735	45843729	ENSOARG00000015320 ENSOARG00000015774	LARP4B、DIP2C
13	45650001	45700000	0.58463	13	45647735	45843729	ENSOARG00000015320 ENSOARG00000015774	LARP4B、DIP2C
13	63850001	63850070	0.584077	13	63849983	63850070	ENSOARG00000011188	MYH7B
13	63850071	63850235	0.584077	13	63850071	63850235	ENSOARG00000011188 ENSOARG00000011188	MYH7B、MYH7B
13	63850236	63850353	0.584077	13	63850236	63850353	ENSOARG00000011188	MYH7B
13	63850354	63852007	0.584077	13	63850354	63852007	ENSOARG00000011188 ENSOARG00000011188	MYH7B、MYH7B
13	63852008	63852131	0.584077	13	63852008	63852131	ENSOARG00000011188	MYH7B
13	63852132	63852232	0.584077	13	63852132	63852232	ENSOARG00000011188 ENSOARG00000011188	MYH7B、MYH7B
13	63852233	63852369	0.584077	13	63852233	63852369	ENSOARG00000011188	MYH7B
13	63852370	63853366	0.584077	13	63852370	63853366	ENSOARG00000011188 ENSOARG00000011188	MYH7B、MYH7B
13	63853367	63853622	0.584077	13	63853367	63853622	ENSOARG00000011188	MYH7B
13	63853623	63854599	0.584077	13	63853623	63854599	ENSOARG00000011188 ENSOARG00000011188	MYH7B、MYH7B
13	63854600	63854842	0.584077	13	63854600	63854842	ENSOARG00000011188	MYH7B
13	63854843	63855511	0.584077	13	63854843	63855511	ENSOARG00000011188 ENSOARG00000011188	MYH7B、MYH7B
13	63855512	63855688	0.584077	13	63855512	63855688	ENSOARG00000011188	MYH7B
13	63855689	63855777	0.584077	13	63855689	63855777	ENSOARG00000011188 ENSOARG00000011188	MYH7B、MYH7B
13	63855778	63855923	0.584077	13	63855778	63855923	ENSOARG00000011188	MYH7B
13	63855924	63856228	0.584077	13	63855924	63856228	ENSOARG00000011188 ENSOARG00000011188	MYH7B、MYH7B
13	63856229	63856319	0.584077	13	63856229	63856319	ENSOARG00000011188	MYH7B
13	63856320	63856395	0.584077	13	63856320	63856395	ENSOARG00000011188 ENSOARG00000011188	MYH7B、MYH7B
13	63856396	63856577	0.584077	13	63856396	63856577	ENSOARG00000011188	MYH7B
13	63856578	63856679	0.584077	13	63856578	63856679	ENSOARG00000011188 ENSOARG00000011188	MYH7B、MYH7B
13	63856680	63856869	0.584077	13	63856680	63856869	ENSOARG00000011188	MYH7B
13	63856870	63857762	0.584077	13	63856870	63857762	ENSOARG00000011188 ENSOARG00000011188	MYH7B、MYH7B
13	63857763	63857889	0.584077	13	63857763	63857889	ENSOARG00000011188	MYH7B
13	63857890	63857979	0.584077	13	63857890	63857979	ENSOARG00000011188 ENSOARG00000011188	MYH7B、MYH7B
13	63857980	63858098	0.584077	13	63857980	63858098	ENSOARG00000011188	MYH7B
13	63858099	63858177	0.584077	13	63858099	63858177	ENSOARG00000011188 ENSOARG00000011188	MYH7B、MYH7B
13	63858178	63858374	0.584077	13	63858178	63858374	ENSOARG00000011188	MYH7B
13	63858375	63858463	0.584077	13	63858375	63858463	ENSOARG00000011188 ENSOARG00000011188	MYH7B、MYH7B
13	63858464	63858635	0.584077	13	63858464	63858635	ENSOARG00000011188	MYH7B
13	63858636	63858639	0.584077	13	63858636	63858639	ENSOARG00000011188 ENSOARG00000011188	MYH7B、MYH7B
13	63858640	63858805	0.584077	13	63858640	63858805	ENSOARG00000011188	MYH7B
13	63858806	63858950	0.584077	13	63858806	63858950	ENSOARG00000011188 ENSOARG00000011188	MYH7B、MYH7B
13	63858951	63859075	0.584077	13	63858951	63859075	ENSOARG00000011188	MYH7B
13	63859076	63859173	0.584077	13	63859076	63859173	ENSOARG00000011188 ENSOARG00000011188	MYH7B、MYH7B
13	63859174	63859289	0.584077	13	63859174	63859289	ENSOARG00000011188	MYH7B
13	63859290	63859738	0.584077	13	63859290	63859738	ENSOARG00000011188 ENSOARG00000011188	MYH7B、MYH7B
13	63859739	63859955	0.584077	13	63859739	63859955	ENSOARG00000011188	MYH7B
13	63859956	63860056	0.584077	13	63859956	63860056	ENSOARG00000011188 ENSOARG00000011188	MYH7B、MYH7B
13	63860057	63860233	0.584077	13	63860057	63860233	ENSOARG00000011188	MYH7B
13	63860234	63860325	0.584077	13	63860234	63860325	ENSOARG00000011188 ENSOARG00000011188	MYH7B、MYH7B
13	63860326	63860451	0.584077	13	63860326	63860451	ENSOARG00000011188	MYH7B
13	63860452	63860800	0.584077	13	63860452	63860800	ENSOARG00000011188 ENSOARG00000011188	MYH7B、MYH7B
13	63860801	63860971	0.584077	13	63860801	63860971	ENSOARG00000011188	MYH7B
13	63860972	63861070	0.584077	13	63860972	63861070	ENSOARG00000011188 ENSOARG00000011188	MYH7B、MYH7B
13	63861071	63861175	0.584077	13	63861071	63861175	ENSOARG00000011188	MYH7B
13	63861176	63861257	0.584077	13	63861176	63861257	ENSOARG00000011188 ENSOARG00000011188	MYH7B、MYH7B
13	63861258	63861353	0.584077	13	63861258	63861353	ENSOARG00000011188	MYH7B
13	63861354	63861819	0.584077	13	63861354	63861819	ENSOARG00000011188 ENSOARG00000011188	MYH7B、MYH7B
13	63861820	63861957	0.584077	13	63861820	63861957	ENSOARG00000011188	MYH7B
13	63861958	63862032	0.584077	13	63861958	63862032	ENSOARG00000011188 ENSOARG00000011188	MYH7B、MYH7B
13	63862033	63862041	0.584077	13	63862033	63862041	ENSOARG00000011188	MYH7B
13	63862042	63863041	0.584077	13	63862042	63863041	ENSOARG00000011188 ENSOARG00000011695	MYH7B、TRPC4AP
13	63863042	63863176	0.584077	13	63863042	63863176	ENSOARG00000011695	TRPC4AP
13	63863177	63863340	0.584077	13	63863177	63863340	ENSOARG00000011695 ENSOARG00000011695	TRPC4AP、TRPC4AP
13	63863341	63863559	0.584077	13	63863341	63863559	ENSOARG00000011695	TRPC4AP
13	63863560	63864360	0.584077	13	63863560	63864360	ENSOARG00000011695 ENSOARG00000011695	TRPC4AP、TRPC4AP
13	63864361	63864473	0.584077	13	63864361	63864473	ENSOARG00000011695	TRPC4AP
13	63865030	63865138	0.584077	13	63865030	63865138	ENSOARG00000011695	TRPC4AP
13	63865139	63865722	0.584077	13	63865139	63865722	ENSOARG00000011695 ENSOARG00000011695	TRPC4AP、TRPC4AP
13	63865723	63865863	0.584077	13	63865723	63865863	ENSOARG00000011695	TRPC4AP
13	63865864	63866856	0.584077	13	63865864	63866856	ENSOARG00000011695 ENSOARG00000011695	TRPC4AP、TRPC4AP
13	63866857	63866947	0.584077	13	63866857	63866947	ENSOARG00000011695	TRPC4AP
13	63866948	63868013	0.584077	13	63866948	63868013	ENSOARG00000011695 ENSOARG00000011695	TRPC4AP、TRPC4AP
13	63868014	63868097	0.584077	13	63868014	63868097	ENSOARG00000011695	TRPC4AP
13	63868098	63869448	0.584077	13	63868098	63869448	ENSOARG00000011695 ENSOARG00000011695	TRPC4AP、TRPC4AP
13	63869449	63869550	0.584077	13	63869449	63869550	ENSOARG00000011695	TRPC4AP
13	63869551	63871039	0.584077	13	63869551	63871039	ENSOARG00000011695 ENSOARG00000011695	TRPC4AP、TRPC4AP
13	63871040	63871098	0.584077	13	63871040	63871098	ENSOARG00000011695	TRPC4AP
13	63871099	63872675	0.584077	13	63871099	63872675	ENSOARG00000011695 ENSOARG00000011695	TRPC4AP、TRPC4AP
13	63872676	63872807	0.584077	13	63872676	63872807	ENSOARG00000011695	TRPC4AP
13	63872808	63880023	0.584077	13	63872808	63880023	ENSOARG00000011695 ENSOARG00000011695	TRPC4AP、TRPC4AP
13	63880024	63880190	0.584077	13	63880024	63880190	ENSOARG00000011695	TRPC4AP
13	63892288	63892476	0.584077	13	63892288	63892476	ENSOARG00000011695	TRPC4AP
13	63864474	63865029	0.584077	13	63864474	63865029	ENSOARG00000011695 ENSOARG00000011695	TRPC4AP、TRPC4AP
13	63880191	63892287	0.584077	13	63880191	63892287	ENSOARG00000011695 ENSOARG00000011695	TRPC4AP、TRPC4AP
13	63892477	63900000	0.584077	13	63892477	63901103	ENSOARG00000011695 ENSOARG00000011695	TRPC4AP、TRPC4AP
11	6200001	6250000	0.581888	11	6069192	6483812	ENSOARG00000005913 ENSOARG00000006151	NA、ANKFN1
2	116250001	116250272	0.581839	2	116249087	116250272	ENSOARG00000015936 ENSOARG00000015936	UGGT1、UGGT1
2	116250273	116250364	0.581839	2	116250273	116250364	ENSOARG00000015936	UGGT1
2	116250365	116254540	0.581839	2	116250365	116254540	ENSOARG00000015936 ENSOARG00000015936	UGGT1、UGGT1
2	116254541	116254601	0.581839	2	116254541	116254601	ENSOARG00000015936	UGGT1
2	116254602	116255863	0.581839	2	116254602	116255863	ENSOARG00000015936 ENSOARG00000015936	UGGT1、UGGT1
2	116255864	116255963	0.581839	2	116255864	116255963	ENSOARG00000015936	UGGT1
2	116255964	116256644	0.581839	2	116255964	116256644	ENSOARG00000015936 ENSOARG00000015936	UGGT1、UGGT1
2	116256645	116256745	0.581839	2	116256645	116256745	ENSOARG00000015936	UGGT1
2	116256746	116258849	0.581839	2	116256746	116258849	ENSOARG00000015936 ENSOARG00000015936	UGGT1、UGGT1
2	116258850	116258928	0.581839	2	116258850	116258928	ENSOARG00000015936	UGGT1
2	116258929	116259772	0.581839	2	116258929	116259772	ENSOARG00000015936 ENSOARG00000015936	UGGT1、UGGT1
2	116259773	116259893	0.581839	2	116259773	116259893	ENSOARG00000015936	UGGT1
2	116259894	116300000	0.581839	2	116259894	116322461	ENSOARG00000015936 ENSOARG00000015968	UGGT1、SAP130
11	50811971	50812023	0.580601	11	50811971	50812023	ENSOARG00000000413	CHMP6
11	50812024	50812660	0.580601	11	50812024	50812660	ENSOARG00000000413 ENSOARG00000000413	CHMP6、CHMP6
11	50812661	50812715	0.580601	11	50812661	50812715	ENSOARG00000000413	CHMP6
11	50812716	50813727	0.580601	11	50812716	50813727	ENSOARG00000000413 ENSOARG00000000413	CHMP6、CHMP6
11	50813728	50813808	0.580601	11	50813728	50813808	ENSOARG00000000413	CHMP6
11	50813809	50813968	0.580601	11	50813809	50813968	ENSOARG00000000413 ENSOARG00000000413	CHMP6、CHMP6
11	50813969	50814034	0.580601	11	50813969	50814034	ENSOARG00000000413	CHMP6
11	50814035	50814880	0.580601	11	50814035	50814880	ENSOARG00000000413 ENSOARG00000000413	CHMP6、CHMP6
11	50814881	50814967	0.580601	11	50814881	50814967	ENSOARG00000000413	CHMP6
11	50814968	50815512	0.580601	11	50814968	50815512	ENSOARG00000000413 ENSOARG00000000413	CHMP6、CHMP6
11	50815513	50815600	0.580601	11	50815513	50815600	ENSOARG00000000413	CHMP6
11	50815601	50815709	0.580601	11	50815601	50815709	ENSOARG00000000413 ENSOARG00000000413	CHMP6、CHMP6
11	50815710	50815819	0.580601	11	50815710	50815819	ENSOARG00000000413	CHMP6
11	50775001	50811970	0.580601	11	50769137	50811970	ENSOARG00000000258 ENSOARG00000000413	BAIAP2、CHMP6
11	50815820	50825000	0.580601	11	50815820	50830226	ENSOARG00000000413 ENSOARG00000000488	CHMP6、RPTOR
11	50767410	50767496	0.580601	11	50767410	50767496	ENSOARG00000000258	BAIAP2
11	50767497	50769006	0.580601	11	50767497	50769006	ENSOARG00000000258 ENSOARG00000000258	BAIAP2、BAIAP2
11	50769007	50769136	0.580601	11	50769007	50769136	ENSOARG00000000258	BAIAP2
11	50750001	50767409	0.580601	11	50746058	50767409	ENSOARG00000000258 ENSOARG00000000258	BAIAP2、BAIAP2
11	50769137	50800000	0.580601	11	50769137	50811970	ENSOARG00000000258 ENSOARG00000000413	BAIAP2、CHMP6
1	199625001	199675000	0.576287	1	199614843	199735477	ENSOARG00000020556 ENSOARG00000020556	IGF2BP2、IGF2BP2
1	215325001	215375000	0.575041	1	215321751	215419032	ENSOARG00000014697 ENSOARG00000000472	GPR160、SEC62
1	164379374	164379413	0.57497	1	164379374	164379413	ENSOARG00000018358	SENP7
1	164380797	164380808	0.57497	1	164380797	164380808	ENSOARG00000018420	NA
1	164380809	164385160	0.57497	1	164380809	164385160	ENSOARG00000018420 ENSOARG00000018420	NA、NA
1	164385161	164386249	0.57497	1	164385161	164386249	ENSOARG00000018420	NA
1	164406013	164407284	0.57497	1	164406013	164407284	ENSOARG00000001677	TRMT10C
1	164422400	164422456	0.57497	1	164422400	164422456	ENSOARG00000018431	PCNP
1	164422457	164422460	0.57497	1	164422457	164422460	ENSOARG00000018431 ENSOARG00000018431	PCNP、PCNP
1	164422461	164422497	0.57497	1	164422461	164422497	ENSOARG00000018431	PCNP
1	164422498	164422593	0.57497	1	164422498	164422593	ENSOARG00000018431 ENSOARG00000018431	PCNP、PCNP
1	164422594	164422808	0.57497	1	164422594	164422808	ENSOARG00000018431	PCNP
1	164422809	164425000	0.57497	1	164422809	164425489	ENSOARG00000018431 ENSOARG00000018431	PCNP、PCNP
1	164379414	164380796	0.57497	1	164379414	164380796	ENSOARG00000018358 ENSOARG00000018420	SENP7、NA
1	164386250	164406012	0.57497	1	164386250	164406012	ENSOARG00000018420 ENSOARG00000001677	NA、TRMT10C
1	164407285	164422399	0.57497	1	164407285	164422399	ENSOARG00000001677 ENSOARG00000018431	TRMT10C、PCNP
1	164375001	164379373	0.57497	1	164359907	164379373	ENSOARG00000018358 ENSOARG00000018358	SENP7、SENP7
8	81730144	81730208	0.573846	8	81730144	81730208	ENSOARG00000004424	SYTL3
8	81730144	81730208	0.573846	8	81730144	81730208	ENSOARG00000004424	SYTL3
8	81756986	81757037	0.573846	8	81756986	81757037	ENSOARG00000004424	SYTL3
8	81756986	81757037	0.573846	8	81756986	81757037	ENSOARG00000004424	SYTL3
8	81757038	81758280	0.573846	8	81757038	81758280	ENSOARG00000004424 ENSOARG00000004424	SYTL3、SYTL3
8	81758281	81758353	0.573846	8	81758281	81758353	ENSOARG00000004424	SYTL3
8	81758281	81758353	0.573846	8	81758281	81758353	ENSOARG00000004424	SYTL3
8	81758354	81760958	0.573846	8	81758354	81760958	ENSOARG00000004424 ENSOARG00000004424	SYTL3、SYTL3
8	81760959	81761037	0.573846	8	81760959	81761037	ENSOARG00000004424	SYTL3
8	81761038	81762555	0.573846	8	81761038	81762555	ENSOARG00000004424 ENSOARG00000004424	SYTL3、SYTL3
8	81762556	81762680	0.573846	8	81762556	81762680	ENSOARG00000004424	SYTL3
8	81762681	81768062	0.573846	8	81762681	81768062	ENSOARG00000004424 ENSOARG00000004424	SYTL3、SYTL3
8	81768063	81768194	0.573846	8	81768063	81768194	ENSOARG00000004424	SYTL3
8	81768063	81768194	0.573846	8	81768063	81768194	ENSOARG00000004424	SYTL3
8	81725001	81730143	0.573846	8	81716680	81730143	ENSOARG00000004424 ENSOARG00000004424	SYTL3、SYTL3
8	81730209	81756985	0.573846	8	81730209	81756985	ENSOARG00000004424 ENSOARG00000004424	SYTL3、SYTL3
8	81768195	81775000	0.573846	8	81768195	81780638	ENSOARG00000004424 ENSOARG00000004424	SYTL3、SYTL3
12	39450001	39450796	0.570806	12	39437820	39450796	ENSOARG00000015889 ENSOARG00000015889	VPS13D、VPS13D
12	39450797	39450945	0.570806	12	39450797	39450945	ENSOARG00000015889	VPS13D
12	39450797	39450945	0.570806	12	39450797	39450945	ENSOARG00000015889	VPS13D
12	39453132	39453228	0.570806	12	39453132	39453228	ENSOARG00000015889	VPS13D
12	39453132	39453228	0.570806	12	39453132	39453228	ENSOARG00000015889	VPS13D
12	39453229	39454186	0.570806	12	39453229	39454186	ENSOARG00000015889 ENSOARG00000015889	VPS13D、VPS13D
12	39454187	39454336	0.570806	12	39454187	39454336	ENSOARG00000015889	VPS13D
12	39454187	39454336	0.570806	12	39454187	39454336	ENSOARG00000015889	VPS13D
12	39454337	39457204	0.570806	12	39454337	39457204	ENSOARG00000015889 ENSOARG00000015889	VPS13D、VPS13D
12	39457205	39457354	0.570806	12	39457205	39457354	ENSOARG00000015889	VPS13D
12	39457205	39457354	0.570806	12	39457205	39457354	ENSOARG00000015889	VPS13D
12	39457355	39458478	0.570806	12	39457355	39458478	ENSOARG00000015889 ENSOARG00000015889	VPS13D、VPS13D
12	39458479	39458595	0.570806	12	39458479	39458595	ENSOARG00000015889	VPS13D
12	39458479	39458595	0.570806	12	39458479	39458595	ENSOARG00000015889	VPS13D
12	39458596	39460797	0.570806	12	39458596	39460797	ENSOARG00000015889 ENSOARG00000015889	VPS13D、VPS13D
12	39460798	39460977	0.570806	12	39460798	39460977	ENSOARG00000015889	VPS13D
12	39460798	39460977	0.570806	12	39460798	39460977	ENSOARG00000015889	VPS13D
12	39460978	39463056	0.570806	12	39460978	39463056	ENSOARG00000015889 ENSOARG00000015889	VPS13D、VPS13D
12	39463057	39463165	0.570806	12	39463057	39463165	ENSOARG00000015889	VPS13D
12	39463057	39463165	0.570806	12	39463057	39463165	ENSOARG00000015889	VPS13D
12	39463166	39464363	0.570806	12	39463166	39464363	ENSOARG00000015889 ENSOARG00000015889	VPS13D、VPS13D
12	39464364	39464527	0.570806	12	39464364	39464527	ENSOARG00000015889	VPS13D
12	39464528	39465655	0.570806	12	39464528	39465655	ENSOARG00000015889 ENSOARG00000015889	VPS13D、VPS13D
12	39465656	39465819	0.570806	12	39465656	39465819	ENSOARG00000015889	VPS13D
12	39472808	39472916	0.570806	12	39472808	39472916	ENSOARG00000015889	VPS13D
12	39472808	39472916	0.570806	12	39472808	39472916	ENSOARG00000015889	VPS13D
12	39472917	39476169	0.570806	12	39472917	39476169	ENSOARG00000015889 ENSOARG00000015889	VPS13D、VPS13D
12	39476170	39476405	0.570806	12	39476170	39476405	ENSOARG00000015889	VPS13D
12	39476170	39476405	0.570806	12	39476170	39476405	ENSOARG00000015889	VPS13D
12	39476406	39477197	0.570806	12	39476406	39477197	ENSOARG00000015889 ENSOARG00000015889	VPS13D、VPS13D
12	39477198	39477321	0.570806	12	39477198	39477321	ENSOARG00000015889	VPS13D
12	39477198	39477321	0.570806	12	39477198	39477321	ENSOARG00000015889	VPS13D
12	39477322	39482238	0.570806	12	39477322	39482238	ENSOARG00000015889 ENSOARG00000015889	VPS13D、VPS13D
12	39482239	39482414	0.570806	12	39482239	39482414	ENSOARG00000015889	VPS13D
12	39482239	39482414	0.570806	12	39482239	39482414	ENSOARG00000015889	VPS13D
12	39482415	39485160	0.570806	12	39482415	39485160	ENSOARG00000015889 ENSOARG00000015889	VPS13D、VPS13D
12	39485161	39485291	0.570806	12	39485161	39485291	ENSOARG00000015889	VPS13D
12	39485161	39485291	0.570806	12	39485161	39485291	ENSOARG00000015889	VPS13D
12	39490747	39490889	0.570806	12	39490747	39490889	ENSOARG00000015889	VPS13D
12	39490747	39490889	0.570806	12	39490747	39490889	ENSOARG00000015889	VPS13D
12	39490890	39492615	0.570806	12	39490890	39492615	ENSOARG00000015889 ENSOARG00000015889	VPS13D、VPS13D
12	39492616	39492742	0.570806	12	39492616	39492742	ENSOARG00000015889	VPS13D
12	39492616	39492742	0.570806	12	39492616	39492742	ENSOARG00000015889	VPS13D
12	39492743	39493050	0.570806	12	39492743	39493050	ENSOARG00000015889 ENSOARG00000015889	VPS13D、VPS13D
12	39493051	39493242	0.570806	12	39493051	39493242	ENSOARG00000015889	VPS13D
12	39493051	39493242	0.570806	12	39493051	39493242	ENSOARG00000015889	VPS13D
12	39493243	39494937	0.570806	12	39493243	39494937	ENSOARG00000015889 ENSOARG00000015889	VPS13D、VPS13D
12	39494938	39495185	0.570806	12	39494938	39495185	ENSOARG00000015889	VPS13D
12	39494938	39495185	0.570806	12	39494938	39495185	ENSOARG00000015889	VPS13D
12	39495186	39498590	0.570806	12	39495186	39498590	ENSOARG00000015889 ENSOARG00000015889	VPS13D、VPS13D
12	39498591	39498801	0.570806	12	39498591	39498801	ENSOARG00000015889	VPS13D
12	39498591	39498801	0.570806	12	39498591	39498801	ENSOARG00000015889	VPS13D
12	39498802	39498888	0.570806	12	39498802	39498888	ENSOARG00000015889 ENSOARG00000015889	VPS13D、VPS13D
12	39498889	39499039	0.570806	12	39498889	39499039	ENSOARG00000015889	VPS13D
12	39498889	39499039	0.570806	12	39498889	39499039	ENSOARG00000015889	VPS13D
12	39499040	39500000	0.570806	12	39499040	39501198	ENSOARG00000015889 ENSOARG00000015889	VPS13D、VPS13D
12	39465820	39472807	0.570806	12	39465820	39472807	ENSOARG00000015889 ENSOARG00000015889	VPS13D、VPS13D
12	39485292	39490746	0.570806	12	39485292	39490746	ENSOARG00000015889 ENSOARG00000015889	VPS13D、VPS13D
12	39450946	39453131	0.570806	12	39450946	39453131	ENSOARG00000015889 ENSOARG00000015889	VPS13D、VPS13D
12	39885597	39885881	0.568126	12	39885597	39885881	ENSOARG00000018148	KIAA2013
12	39885883	39886294	0.568126	12	39885883	39886294	ENSOARG00000018148	KIAA2013
12	39886295	39887945	0.568126	12	39886295	39887945	ENSOARG00000018148 ENSOARG00000018148	KIAA2013、KIAA2013
12	39887946	39888799	0.568126	12	39887946	39888799	ENSOARG00000018148	KIAA2013
12	39888800	39890106	0.568126	12	39888800	39890106	ENSOARG00000018148 ENSOARG00000018148	KIAA2013、KIAA2013
12	39890107	39890121	0.568126	12	39890107	39890121	ENSOARG00000018148	KIAA2013
12	39875001	39885596	0.568126	12	39870784	39885596	ENSOARG00000017960 ENSOARG00000018148	PLOD1、KIAA2013
12	39890122	39925000	0.568126	12	39890122	39958629	ENSOARG00000018148 ENSOARG00000018211	KIAA2013、NA
1	127350001	127400000	0.568041	1	127253464	127592696	ENSOARG00000014856 ENSOARG00000014877	NA、ADAMTS5
5	79515553	79515696	0.567313	5	79515553	79515696	ENSOARG00000015502	NA
5	79515697	79515817	0.567313	5	79515697	79515817	ENSOARG00000015502 ENSOARG00000015502	NA、NA
5	79515818	79515938	0.567313	5	79515818	79515938	ENSOARG00000015502	NA
5	79515939	79516610	0.567313	5	79515939	79516610	ENSOARG00000015502 ENSOARG00000015502	NA、NA
5	79516611	79516770	0.567313	5	79516611	79516770	ENSOARG00000015502	NA
5	79516771	79517222	0.567313	5	79516771	79517222	ENSOARG00000015502 ENSOARG00000015502	NA、NA
5	79517223	79517316	0.567313	5	79517223	79517316	ENSOARG00000015502	NA
5	79541727	79541875	0.567313	5	79541727	79541875	ENSOARG00000015534	ATP6AP1L
5	79500001	79515552	0.567313	5	79497893	79515552	ENSOARG00000015475 ENSOARG00000015502	ATG10、NA
5	79517317	79541726	0.567313	5	79517317	79541726	ENSOARG00000015502 ENSOARG00000015534	NA、ATP6AP1L
5	79541876	79550000	0.567313	5	79541876	79551023	ENSOARG00000015534 ENSOARG00000015534	ATP6AP1L、ATP6AP1L
13	77825001	77875000	0.566673	13	77755969	78106968	ENSOARG00000013395 ENSOARG00000013427	CEBPB、PTPN1
13	77800001	77850000	0.566673	13	77755969	78106968	ENSOARG00000013395 ENSOARG00000013427	CEBPB、PTPN1
1	627036	627100	0.566601	1	627036	627100	ENSOARG00000018144	SNED1
1	627101	627378	0.566601	1	627101	627378	ENSOARG00000018144 ENSOARG00000018144	SNED1、SNED1
1	627379	627552	0.566601	1	627379	627552	ENSOARG00000018144	SNED1
1	627553	627766	0.566601	1	627553	627766	ENSOARG00000018144 ENSOARG00000018144	SNED1、SNED1
1	627767	627880	0.566601	1	627767	627880	ENSOARG00000018144	SNED1
1	627881	628006	0.566601	1	627881	628006	ENSOARG00000018144 ENSOARG00000018144	SNED1、SNED1
1	628007	628123	0.566601	1	628007	628123	ENSOARG00000018144	SNED1
1	628124	628326	0.566601	1	628124	628326	ENSOARG00000018144 ENSOARG00000018144	SNED1、SNED1
1	628327	628443	0.566601	1	628327	628443	ENSOARG00000018144	SNED1
1	628444	629614	0.566601	1	628444	629614	ENSOARG00000018144 ENSOARG00000018144	SNED1、SNED1
1	629615	629731	0.566601	1	629615	629731	ENSOARG00000018144	SNED1
1	629732	630212	0.566601	1	629732	630212	ENSOARG00000018144 ENSOARG00000018144	SNED1、SNED1
1	630213	630326	0.566601	1	630213	630326	ENSOARG00000018144	SNED1
1	630327	630471	0.566601	1	630327	630471	ENSOARG00000018144 ENSOARG00000018144	SNED1、SNED1
1	630472	630622	0.566601	1	630472	630622	ENSOARG00000018144	SNED1
1	630623	630732	0.566601	1	630623	630732	ENSOARG00000018144 ENSOARG00000018144	SNED1、SNED1
1	630733	630806	0.566601	1	630733	630806	ENSOARG00000018144	SNED1
1	641374	641585	0.566601	1	641374	641585	ENSOARG00000018144	SNED1
1	641586	642237	0.566601	1	641586	642237	ENSOARG00000018144 ENSOARG00000018144	SNED1、SNED1
1	642238	642331	0.566601	1	642238	642331	ENSOARG00000018144	SNED1
1	642332	643251	0.566601	1	642332	643251	ENSOARG00000018144 ENSOARG00000018144	SNED1、SNED1
1	643252	643377	0.566601	1	643252	643377	ENSOARG00000018144	SNED1
1	643378	645797	0.566601	1	643378	645797	ENSOARG00000018144 ENSOARG00000018144	SNED1、SNED1
1	645798	645960	0.566601	1	645798	645960	ENSOARG00000018144	SNED1
1	645961	646553	0.566601	1	645961	646553	ENSOARG00000018144 ENSOARG00000018144	SNED1、SNED1
1	646554	646694	0.566601	1	646554	646694	ENSOARG00000018144	SNED1
1	646695	648826	0.566601	1	646695	648826	ENSOARG00000018144 ENSOARG00000018144	SNED1、SNED1
1	648827	649114	0.566601	1	648827	649114	ENSOARG00000018144	SNED1
1	625001	627035	0.566601	1	621188	627035	ENSOARG00000018144 ENSOARG00000018144	SNED1、SNED1
1	630807	641373	0.566601	1	630807	641373	ENSOARG00000018144 ENSOARG00000018144	SNED1、SNED1
1	649115	675000	0.566601	1	649115	689535	ENSOARG00000018144 ENSOARG00000018219	SNED1、NA
1	600001	600258	0.566601	1	594541	600258	ENSOARG00000018079 ENSOARG00000018144	MTERFD2、SNED1
1	600259	600292	0.566601	1	600259	600292	ENSOARG00000018144	SNED1
1	600293	601153	0.566601	1	600293	601153	ENSOARG00000018144 ENSOARG00000018144	SNED1、SNED1
1	601154	601234	0.566601	1	601154	601234	ENSOARG00000018144	SNED1
1	601235	605961	0.566601	1	601235	605961	ENSOARG00000018144 ENSOARG00000018144	SNED1、SNED1
1	605962	606042	0.566601	1	605962	606042	ENSOARG00000018144	SNED1
1	606043	606057	0.566601	1	606043	606057	ENSOARG00000018144 ENSOARG00000018144	SNED1、SNED1
1	606058	606100	0.566601	1	606058	606100	ENSOARG00000018144	SNED1
1	606268	606366	0.566601	1	606268	606366	ENSOARG00000018144	SNED1
1	606367	610006	0.566601	1	606367	610006	ENSOARG00000018144 ENSOARG00000018144	SNED1、SNED1
1	610007	610108	0.566601	1	610007	610108	ENSOARG00000018144	SNED1
1	610109	610848	0.566601	1	610109	610848	ENSOARG00000018144 ENSOARG00000018144	SNED1、SNED1
1	610849	610931	0.566601	1	610849	610931	ENSOARG00000018144	SNED1
1	610932	611334	0.566601	1	610932	611334	ENSOARG00000018144 ENSOARG00000018144	SNED1、SNED1
1	611335	611461	0.566601	1	611335	611461	ENSOARG00000018144	SNED1
1	611462	612265	0.566601	1	611462	612265	ENSOARG00000018144 ENSOARG00000018144	SNED1、SNED1
1	612266	612544	0.566601	1	612266	612544	ENSOARG00000018144	SNED1
1	612545	613310	0.566601	1	612545	613310	ENSOARG00000018144 ENSOARG00000018144	SNED1、SNED1
1	613311	613423	0.566601	1	613311	613423	ENSOARG00000018144	SNED1
1	613424	615144	0.566601	1	613424	615144	ENSOARG00000018144 ENSOARG00000018144	SNED1、SNED1
1	615145	615328	0.566601	1	615145	615328	ENSOARG00000018144	SNED1
1	615329	617381	0.566601	1	615329	617381	ENSOARG00000018144 ENSOARG00000018144	SNED1、SNED1
1	617382	617678	0.566601	1	617382	617678	ENSOARG00000018144	SNED1
1	617679	617872	0.566601	1	617679	617872	ENSOARG00000018144 ENSOARG00000018144	SNED1、SNED1
1	617873	617986	0.566601	1	617873	617986	ENSOARG00000018144	SNED1
1	617987	618767	0.566601	1	617987	618767	ENSOARG00000018144 ENSOARG00000018144	SNED1、SNED1
1	618768	618881	0.566601	1	618768	618881	ENSOARG00000018144	SNED1
1	618882	620486	0.566601	1	618882	620486	ENSOARG00000018144 ENSOARG00000018144	SNED1、SNED1
1	620487	620600	0.566601	1	620487	620600	ENSOARG00000018144	SNED1
1	620601	621123	0.566601	1	620601	621123	ENSOARG00000018144 ENSOARG00000018144	SNED1、SNED1
1	621124	621187	0.566601	1	621124	621187	ENSOARG00000018144	SNED1
1	627036	627100	0.566601	1	627036	627100	ENSOARG00000018144	SNED1
1	627101	627378	0.566601	1	627101	627378	ENSOARG00000018144 ENSOARG00000018144	SNED1、SNED1
1	627379	627552	0.566601	1	627379	627552	ENSOARG00000018144	SNED1
1	627553	627766	0.566601	1	627553	627766	ENSOARG00000018144 ENSOARG00000018144	SNED1、SNED1
1	627767	627880	0.566601	1	627767	627880	ENSOARG00000018144	SNED1
1	627881	628006	0.566601	1	627881	628006	ENSOARG00000018144 ENSOARG00000018144	SNED1、SNED1
1	628007	628123	0.566601	1	628007	628123	ENSOARG00000018144	SNED1
1	628124	628326	0.566601	1	628124	628326	ENSOARG00000018144 ENSOARG00000018144	SNED1、SNED1
1	628327	628443	0.566601	1	628327	628443	ENSOARG00000018144	SNED1
1	628444	629614	0.566601	1	628444	629614	ENSOARG00000018144 ENSOARG00000018144	SNED1、SNED1
1	629615	629731	0.566601	1	629615	629731	ENSOARG00000018144	SNED1
1	629732	630212	0.566601	1	629732	630212	ENSOARG00000018144 ENSOARG00000018144	SNED1、SNED1
1	630213	630326	0.566601	1	630213	630326	ENSOARG00000018144	SNED1
1	630327	630471	0.566601	1	630327	630471	ENSOARG00000018144 ENSOARG00000018144	SNED1、SNED1
1	630472	630622	0.566601	1	630472	630622	ENSOARG00000018144	SNED1
1	630623	630732	0.566601	1	630623	630732	ENSOARG00000018144 ENSOARG00000018144	SNED1、SNED1
1	630733	630806	0.566601	1	630733	630806	ENSOARG00000018144	SNED1
1	641374	641585	0.566601	1	641374	641585	ENSOARG00000018144	SNED1
1	641586	642237	0.566601	1	641586	642237	ENSOARG00000018144 ENSOARG00000018144	SNED1、SNED1
1	642238	642331	0.566601	1	642238	642331	ENSOARG00000018144	SNED1
1	642332	643251	0.566601	1	642332	643251	ENSOARG00000018144 ENSOARG00000018144	SNED1、SNED1
1	643252	643377	0.566601	1	643252	643377	ENSOARG00000018144	SNED1
1	643378	645797	0.566601	1	643378	645797	ENSOARG00000018144 ENSOARG00000018144	SNED1、SNED1
1	645798	645960	0.566601	1	645798	645960	ENSOARG00000018144	SNED1
1	645961	646553	0.566601	1	645961	646553	ENSOARG00000018144 ENSOARG00000018144	SNED1、SNED1
1	646554	646694	0.566601	1	646554	646694	ENSOARG00000018144	SNED1
1	646695	648826	0.566601	1	646695	648826	ENSOARG00000018144 ENSOARG00000018144	SNED1、SNED1
1	648827	649114	0.566601	1	648827	649114	ENSOARG00000018144	SNED1
1	606101	606267	0.566601	1	606101	606267	ENSOARG00000018144 ENSOARG00000018144	SNED1、SNED1
1	621188	627035	0.566601	1	621188	627035	ENSOARG00000018144 ENSOARG00000018144	SNED1、SNED1
1	630807	641373	0.566601	1	630807	641373	ENSOARG00000018144 ENSOARG00000018144	SNED1、SNED1
1	649115	650000	0.566601	1	649115	689535	ENSOARG00000018144 ENSOARG00000018219	SNED1、NA
16	17775001	17825000	0.5651	16	17070390	17871073	ENSOARG00000006919 ENSOARG00000007013	KIF2A、ZSWIM6
1	69325001	69375000	0.564008	1	69278483	69457552	ENSOARG00000016569 ENSOARG00000016589	FAM69A、MTF2
10	41775001	41825000	0.561027	10	41176934	42068175	ENSOARG00000014987 ENSOARG00000015005	NA、NA
10	41750001	41800000	0.561027	10	41176934	42068175	ENSOARG00000014987 ENSOARG00000015005	NA、NA
2	132925001	132925445	0.558611	2	132924934	132925445	ENSOARG00000000124 ENSOARG00000000124	EVX2、EVX2
2	132925446	132925634	0.558611	2	132925446	132925634	ENSOARG00000000124	EVX2
2	132925635	132925682	0.558611	2	132925635	132925682	ENSOARG00000000124 ENSOARG00000000124	EVX2、EVX2
2	132925683	132925713	0.558611	2	132925683	132925713	ENSOARG00000000124	EVX2
2	132925714	132925733	0.558611	2	132925714	132925733	ENSOARG00000000124 ENSOARG00000000124	EVX2、EVX2
2	132925734	132925879	0.558611	2	132925734	132925879	ENSOARG00000000124	EVX2
2	132925880	132926469	0.558611	2	132925880	132926469	ENSOARG00000000124 ENSOARG00000000124	EVX2、EVX2
2	132926470	132926558	0.558611	2	132926470	132926558	ENSOARG00000000124	EVX2
2	132926559	132975000	0.558611	2	132926559	132976029	ENSOARG00000000124 ENSOARG00000019639	EVX2、NA
10	52300001	52350000	0.558544	10	51536768	52491394	ENSOARG00000015939 ENSOARG00000015960	NA、KCTD12
21	17783076	17783158	0.558078	21	17783076	17783158	ENSOARG00000007178	AQP11
21	17783076	17783694	0.558078	21	17783076	17783694	ENSOARG00000007178	AQP11
21	17783300	17783694	0.558078	21	17783300	17783694	ENSOARG00000007178	AQP11
21	17775001	17783075	0.558078	21	17774888	17783075	ENSOARG00000007178 ENSOARG00000007178	AQP11、AQP11
21	17783695	17825000	0.558078	21	17783695	17994085	ENSOARG00000007178 ENSOARG00000007238	AQP11、PAK1
21	17750001	17752770	0.558078	21	17747591	17752770	ENSOARG00000007125 ENSOARG00000007125	NA、NA
21	17752771	17752872	0.558078	21	17752771	17752872	ENSOARG00000007125	NA
21	17752873	17754191	0.558078	21	17752873	17754191	ENSOARG00000007125 ENSOARG00000007125	NA、NA
21	17754192	17754299	0.558078	21	17754192	17754299	ENSOARG00000007125	NA
21	17754300	17755395	0.558078	21	17754300	17755395	ENSOARG00000007125 ENSOARG00000007125	NA、NA
21	17755396	17755569	0.558078	21	17755396	17755569	ENSOARG00000007125	NA
21	17755570	17758616	0.558078	21	17755570	17758616	ENSOARG00000007125 ENSOARG00000007125	NA、NA
21	17758617	17758681	0.558078	21	17758617	17758681	ENSOARG00000007125	NA
21	17772144	17772220	0.558078	21	17772144	17772220	ENSOARG00000007178	AQP11
21	17772144	17772220	0.558078	21	17772144	17772220	ENSOARG00000007178	AQP11
21	17772221	17774770	0.558078	21	17772221	17774770	ENSOARG00000007178 ENSOARG00000007178	AQP11、AQP11
21	17774771	17774887	0.558078	21	17774771	17774887	ENSOARG00000007178	AQP11
21	17774771	17774887	0.558078	21	17774771	17774887	ENSOARG00000007178	AQP11
21	17783076	17783158	0.558078	21	17783076	17783158	ENSOARG00000007178	AQP11
21	17783076	17783694	0.558078	21	17783076	17783694	ENSOARG00000007178	AQP11
21	17783300	17783694	0.558078	21	17783300	17783694	ENSOARG00000007178	AQP11
21	17758682	17772143	0.558078	21	17758682	17772143	ENSOARG00000007125 ENSOARG00000007178	NA、AQP11
21	17774888	17783075	0.558078	21	17774888	17783075	ENSOARG00000007178 ENSOARG00000007178	AQP11、AQP11
21	17783695	17800000	0.558078	21	17783695	17994085	ENSOARG00000007178 ENSOARG00000007238	AQP11、PAK1
11	48452384	48452572	0.557505	11	48452384	48452572	ENSOARG00000015595	BPTF
11	48452384	48452572	0.557505	11	48452384	48452572	ENSOARG00000015595	BPTF
11	48452573	48453130	0.557505	11	48452573	48453130	ENSOARG00000015595 ENSOARG00000015595	BPTF、BPTF
11	48453131	48453340	0.557505	11	48453131	48453340	ENSOARG00000015595	BPTF
11	48453131	48453340	0.557505	11	48453131	48453340	ENSOARG00000015595	BPTF
11	48453341	48459051	0.557505	11	48453341	48459051	ENSOARG00000015595 ENSOARG00000015595	BPTF、BPTF
11	48459052	48459275	0.557505	11	48459052	48459275	ENSOARG00000015595	BPTF
11	48459052	48459275	0.557505	11	48459052	48459275	ENSOARG00000015595	BPTF
11	48473248	48474179	0.557505	11	48473248	48474179	ENSOARG00000015595	BPTF
11	48473248	48474179	0.557505	11	48473248	48474179	ENSOARG00000015595	BPTF
11	48450001	48452383	0.557505	11	48445966	48452383	ENSOARG00000015595 ENSOARG00000015595	BPTF、BPTF
11	48459276	48473247	0.557505	11	48459276	48473247	ENSOARG00000015595 ENSOARG00000015595	BPTF、BPTF
11	48474180	48500000	0.557505	11	48474180	48565856	ENSOARG00000015595 ENSOARG00000015771	BPTF、NOL11
1	120251684	120252841	0.554578	1	120251684	120252841	ENSOARG00000007743	DNAJC28
1	120290713	120290811	0.554578	1	120290713	120290811	ENSOARG00000013154	TMEM50B
1	120292820	120292932	0.554578	1	120292820	120292932	ENSOARG00000013154	TMEM50B
1	120292933	120294171	0.554578	1	120292933	120294171	ENSOARG00000013154 ENSOARG00000013154	TMEM50B、TMEM50B
1	120294172	120294239	0.554578	1	120294172	120294239	ENSOARG00000013154	TMEM50B
1	120294240	120300000	0.554578	1	120294240	120303164	ENSOARG00000013154 ENSOARG00000013154	TMEM50B、TMEM50B
1	120250001	120251683	0.554578	1	120236092	120251683	ENSOARG00000013139 ENSOARG00000007743	GART、DNAJC28
1	120252842	120290712	0.554578	1	120252842	120290712	ENSOARG00000007743 ENSOARG00000013154	DNAJC28、TMEM50B
1	120290812	120292819	0.554578	1	120290812	120292819	ENSOARG00000013154 ENSOARG00000013154	TMEM50B、TMEM50B
1	161475001	161525000	0.55128	1	161391040	161537015	ENSOARG00000017753 ENSOARG00000017765	NA、ST3GAL6
1	161450001	161500000	0.55128	1	161391040	161537015	ENSOARG00000017753 ENSOARG00000017765	NA、ST3GAL6
4	71225001	71275000	0.551244	4	71211082	71587492	ENSOARG00000010839 ENSOARG00000010915	MPP6、NPY
12	39475001	39476169	0.550927	12	39472917	39476169	ENSOARG00000015889 ENSOARG00000015889	VPS13D、VPS13D
12	39476170	39476405	0.550927	12	39476170	39476405	ENSOARG00000015889	VPS13D
12	39476170	39476405	0.550927	12	39476170	39476405	ENSOARG00000015889	VPS13D
12	39476406	39477197	0.550927	12	39476406	39477197	ENSOARG00000015889 ENSOARG00000015889	VPS13D、VPS13D
12	39477198	39477321	0.550927	12	39477198	39477321	ENSOARG00000015889	VPS13D
12	39477198	39477321	0.550927	12	39477198	39477321	ENSOARG00000015889	VPS13D
12	39477322	39482238	0.550927	12	39477322	39482238	ENSOARG00000015889 ENSOARG00000015889	VPS13D、VPS13D
12	39482239	39482414	0.550927	12	39482239	39482414	ENSOARG00000015889	VPS13D
12	39482239	39482414	0.550927	12	39482239	39482414	ENSOARG00000015889	VPS13D
12	39482415	39485160	0.550927	12	39482415	39485160	ENSOARG00000015889 ENSOARG00000015889	VPS13D、VPS13D
12	39485161	39485291	0.550927	12	39485161	39485291	ENSOARG00000015889	VPS13D
12	39485161	39485291	0.550927	12	39485161	39485291	ENSOARG00000015889	VPS13D
12	39490747	39490889	0.550927	12	39490747	39490889	ENSOARG00000015889	VPS13D
12	39490747	39490889	0.550927	12	39490747	39490889	ENSOARG00000015889	VPS13D
12	39490890	39492615	0.550927	12	39490890	39492615	ENSOARG00000015889 ENSOARG00000015889	VPS13D、VPS13D
12	39492616	39492742	0.550927	12	39492616	39492742	ENSOARG00000015889	VPS13D
12	39492616	39492742	0.550927	12	39492616	39492742	ENSOARG00000015889	VPS13D
12	39492743	39493050	0.550927	12	39492743	39493050	ENSOARG00000015889 ENSOARG00000015889	VPS13D、VPS13D
12	39493051	39493242	0.550927	12	39493051	39493242	ENSOARG00000015889	VPS13D
12	39493051	39493242	0.550927	12	39493051	39493242	ENSOARG00000015889	VPS13D
12	39493243	39494937	0.550927	12	39493243	39494937	ENSOARG00000015889 ENSOARG00000015889	VPS13D、VPS13D
12	39494938	39495185	0.550927	12	39494938	39495185	ENSOARG00000015889	VPS13D
12	39494938	39495185	0.550927	12	39494938	39495185	ENSOARG00000015889	VPS13D
12	39495186	39498590	0.550927	12	39495186	39498590	ENSOARG00000015889 ENSOARG00000015889	VPS13D、VPS13D
12	39498591	39498801	0.550927	12	39498591	39498801	ENSOARG00000015889	VPS13D
12	39498591	39498801	0.550927	12	39498591	39498801	ENSOARG00000015889	VPS13D
12	39498802	39498888	0.550927	12	39498802	39498888	ENSOARG00000015889 ENSOARG00000015889	VPS13D、VPS13D
12	39498889	39499039	0.550927	12	39498889	39499039	ENSOARG00000015889	VPS13D
12	39498889	39499039	0.550927	12	39498889	39499039	ENSOARG00000015889	VPS13D
12	39499040	39501198	0.550927	12	39499040	39501198	ENSOARG00000015889 ENSOARG00000015889	VPS13D、VPS13D
12	39501199	39501246	0.550927	12	39501199	39501246	ENSOARG00000015889	VPS13D
12	39501199	39501246	0.550927	12	39501199	39501246	ENSOARG00000015889	VPS13D
12	39502566	39502701	0.550927	12	39502566	39502701	ENSOARG00000015889	VPS13D
12	39502566	39502701	0.550927	12	39502566	39502701	ENSOARG00000015889	VPS13D
12	39502702	39504810	0.550927	12	39502702	39504810	ENSOARG00000015889 ENSOARG00000015889	VPS13D、VPS13D
12	39504811	39504963	0.550927	12	39504811	39504963	ENSOARG00000015889	VPS13D
12	39504811	39504963	0.550927	12	39504811	39504963	ENSOARG00000015889	VPS13D
12	39504964	39506110	0.550927	12	39504964	39506110	ENSOARG00000015889 ENSOARG00000015889	VPS13D、VPS13D
12	39506111	39506216	0.550927	12	39506111	39506216	ENSOARG00000015889	VPS13D
12	39506111	39506216	0.550927	12	39506111	39506216	ENSOARG00000015889	VPS13D
12	39506217	39509626	0.550927	12	39506217	39509626	ENSOARG00000015889 ENSOARG00000015889	VPS13D、VPS13D
12	39509627	39509701	0.550927	12	39509627	39509701	ENSOARG00000015889	VPS13D
12	39509702	39512061	0.550927	12	39509702	39512061	ENSOARG00000015889 ENSOARG00000015889	VPS13D、VPS13D
12	39512062	39512184	0.550927	12	39512062	39512184	ENSOARG00000015889	VPS13D
12	39512062	39512184	0.550927	12	39512062	39512184	ENSOARG00000015889	VPS13D
12	39512185	39514397	0.550927	12	39512185	39514397	ENSOARG00000015889 ENSOARG00000015889	VPS13D、VPS13D
12	39514398	39514538	0.550927	12	39514398	39514538	ENSOARG00000015889	VPS13D
12	39514398	39514538	0.550927	12	39514398	39514538	ENSOARG00000015889	VPS13D
12	39514539	39517119	0.550927	12	39514539	39517119	ENSOARG00000015889 ENSOARG00000015889	VPS13D、VPS13D
12	39517120	39517209	0.550927	12	39517120	39517209	ENSOARG00000015889	VPS13D
12	39517120	39517209	0.550927	12	39517120	39517209	ENSOARG00000015889	VPS13D
12	39519338	39519544	0.550927	12	39519338	39519544	ENSOARG00000015889	VPS13D
12	39519338	39519544	0.550927	12	39519338	39519544	ENSOARG00000015889	VPS13D
12	39519545	39522795	0.550927	12	39519545	39522795	ENSOARG00000015889 ENSOARG00000015889	VPS13D、VPS13D
12	39522796	39522870	0.550927	12	39522796	39522870	ENSOARG00000015889	VPS13D
12	39522796	39522870	0.550927	12	39522796	39522870	ENSOARG00000015889	VPS13D
12	39522871	39523382	0.550927	12	39522871	39523382	ENSOARG00000015889 ENSOARG00000015889	VPS13D、VPS13D
12	39523383	39523593	0.550927	12	39523383	39523593	ENSOARG00000015889	VPS13D
12	39523383	39523593	0.550927	12	39523383	39523593	ENSOARG00000015889	VPS13D
12	39523594	39524787	0.550927	12	39523594	39524787	ENSOARG00000015889 ENSOARG00000015889	VPS13D、VPS13D
12	39524788	39524943	0.550927	12	39524788	39524943	ENSOARG00000015889	VPS13D
12	39524788	39524943	0.550927	12	39524788	39524943	ENSOARG00000015889	VPS13D
12	39524944	39525000	0.550927	12	39524944	39527433	ENSOARG00000015889 ENSOARG00000015889	VPS13D、VPS13D
12	39485292	39490746	0.550927	12	39485292	39490746	ENSOARG00000015889 ENSOARG00000015889	VPS13D、VPS13D
12	39501247	39502565	0.550927	12	39501247	39502565	ENSOARG00000015889 ENSOARG00000015889	VPS13D、VPS13D
12	39517210	39519337	0.550927	12	39517210	39519337	ENSOARG00000015889 ENSOARG00000015889	VPS13D、VPS13D
15	58800001	58850000	0.550656	15	57179436	58922396	ENSOARG00000015410 ENSOARG00000006855	METTL15、KCNA4
1	113325001	113375000	0.550535	1	113135218	113501949	ENSOARG00000011189 ENSOARG00000007544	NUF2、UQCRH
6	103050001	103053987	0.549714	6	103049858	103053987	ENSOARG00000006688 ENSOARG00000006688	EVC、EVC
6	103053988	103054097	0.549714	6	103053988	103054097	ENSOARG00000006688	EVC
6	103067243	103067455	0.549714	6	103067243	103067455	ENSOARG00000006688	EVC
6	103086221	103086319	0.549714	6	103086221	103086319	ENSOARG00000006688	EVC
6	103088840	103088988	0.549714	6	103088840	103088988	ENSOARG00000006688	EVC
6	103088989	103092049	0.549714	6	103088989	103092049	ENSOARG00000006688 ENSOARG00000006688	EVC、EVC
6	103092050	103092266	0.549714	6	103092050	103092266	ENSOARG00000006688	EVC
6	103092267	103096759	0.549714	6	103092267	103096759	ENSOARG00000006688 ENSOARG00000006688	EVC、EVC
6	103096760	103096918	0.549714	6	103096760	103096918	ENSOARG00000006688	EVC
6	103096919	103100000	0.549714	6	103096919	103100627	ENSOARG00000006688 ENSOARG00000006688	EVC、EVC
6	103054098	103067242	0.549714	6	103054098	103067242	ENSOARG00000006688 ENSOARG00000006688	EVC、EVC
6	103067456	103086220	0.549714	6	103067456	103086220	ENSOARG00000006688 ENSOARG00000006688	EVC、EVC
6	103086320	103088839	0.549714	6	103086320	103088839	ENSOARG00000006688 ENSOARG00000006688	EVC、EVC
6	103025001	103025529	0.549714	6	103024380	103025529	ENSOARG00000006409 ENSOARG00000006409	CRMP1、CRMP1
6	103025530	103025695	0.549714	6	103025530	103025695	ENSOARG00000006409	CRMP1
6	103025696	103027807	0.549714	6	103025696	103027807	ENSOARG00000006409 ENSOARG00000006409	CRMP1、CRMP1
6	103027808	103027896	0.549714	6	103027808	103027896	ENSOARG00000006409	CRMP1
6	103027897	103033874	0.549714	6	103027897	103033874	ENSOARG00000006409 ENSOARG00000006688	CRMP1、EVC
6	103033875	103033953	0.549714	6	103033875	103033953	ENSOARG00000006688	EVC
6	103033954	103034423	0.549714	6	103033954	103034423	ENSOARG00000006688 ENSOARG00000006688	EVC、EVC
6	103034424	103034538	0.549714	6	103034424	103034538	ENSOARG00000006688	EVC
6	103034539	103035602	0.549714	6	103034539	103035602	ENSOARG00000006688 ENSOARG00000006688	EVC、EVC
6	103035603	103035696	0.549714	6	103035603	103035696	ENSOARG00000006688	EVC
6	103035697	103037018	0.549714	6	103035697	103037018	ENSOARG00000006688 ENSOARG00000006688	EVC、EVC
6	103037019	103037145	0.549714	6	103037019	103037145	ENSOARG00000006688	EVC
6	103041359	103041470	0.549714	6	103041359	103041470	ENSOARG00000006688	EVC
6	103041471	103044447	0.549714	6	103041471	103044447	ENSOARG00000006688 ENSOARG00000006688	EVC、EVC
6	103044448	103044592	0.549714	6	103044448	103044592	ENSOARG00000006688	EVC
6	103044593	103047714	0.549714	6	103044593	103047714	ENSOARG00000006688 ENSOARG00000006688	EVC、EVC
6	103047715	103047810	0.549714	6	103047715	103047810	ENSOARG00000006688	EVC
6	103047811	103048610	0.549714	6	103047811	103048610	ENSOARG00000006688 ENSOARG00000006688	EVC、EVC
6	103048611	103048657	0.549714	6	103048611	103048657	ENSOARG00000006688	EVC
6	103048658	103048983	0.549714	6	103048658	103048983	ENSOARG00000006688 ENSOARG00000006688	EVC、EVC
6	103048984	103049039	0.549714	6	103048984	103049039	ENSOARG00000006688	EVC
6	103049040	103049121	0.549714	6	103049040	103049121	ENSOARG00000006688 ENSOARG00000006688	EVC、EVC
6	103049122	103049132	0.549714	6	103049122	103049132	ENSOARG00000006688	EVC
6	103049133	103049646	0.549714	6	103049133	103049646	ENSOARG00000006688 ENSOARG00000006688	EVC、EVC
6	103049647	103049857	0.549714	6	103049647	103049857	ENSOARG00000006688	EVC
6	103049858	103053987	0.549714	6	103049858	103053987	ENSOARG00000006688 ENSOARG00000006688	EVC、EVC
6	103053988	103054097	0.549714	6	103053988	103054097	ENSOARG00000006688	EVC
6	103067243	103067455	0.549714	6	103067243	103067455	ENSOARG00000006688	EVC
6	103037146	103041358	0.549714	6	103037146	103041358	ENSOARG00000006688 ENSOARG00000006688	EVC、EVC
6	103054098	103067242	0.549714	6	103054098	103067242	ENSOARG00000006688 ENSOARG00000006688	EVC、EVC
6	103067456	103075000	0.549714	6	103067456	103086220	ENSOARG00000006688 ENSOARG00000006688	EVC、EVC
1	64450001	64500000	0.547271	1	63842683	65320802	ENSOARG00000014936 ENSOARG00000014959	LMO4、PKN2
3	119900001	119950000	0.545565	3	119396842	120980762	ENSOARG00000015299 ENSOARG00000015322	NA、SLC6A15
3	119875001	119925000	0.545565	3	119396842	120980762	ENSOARG00000015299 ENSOARG00000015322	NA、SLC6A15
4	105684056	105684268	0.544785	4	105684056	105684268	ENSOARG00000017072	TRPV5
4	105684269	105686134	0.544785	4	105684269	105686134	ENSOARG00000017072 ENSOARG00000017072	TRPV5、TRPV5
4	105686135	105686281	0.544785	4	105686135	105686281	ENSOARG00000017072	TRPV5
4	105686282	105686663	0.544785	4	105686282	105686663	ENSOARG00000017072 ENSOARG00000017072	TRPV5、TRPV5
4	105686664	105686839	0.544785	4	105686664	105686839	ENSOARG00000017072	TRPV5
4	105686840	105686999	0.544785	4	105686840	105686999	ENSOARG00000017072 ENSOARG00000017072	TRPV5、TRPV5
4	105687000	105687098	0.544785	4	105687000	105687098	ENSOARG00000017072	TRPV5
4	105687099	105687361	0.544785	4	105687099	105687361	ENSOARG00000017072 ENSOARG00000017072	TRPV5、TRPV5
4	105687362	105687499	0.544785	4	105687362	105687499	ENSOARG00000017072	TRPV5
4	105687500	105688091	0.544785	4	105687500	105688091	ENSOARG00000017072 ENSOARG00000017072	TRPV5、TRPV5
4	105688092	105688214	0.544785	4	105688092	105688214	ENSOARG00000017072	TRPV5
4	105688215	105688351	0.544785	4	105688215	105688351	ENSOARG00000017072 ENSOARG00000017072	TRPV5、TRPV5
4	105688352	105688449	0.544785	4	105688352	105688449	ENSOARG00000017072	TRPV5
4	105688450	105688966	0.544785	4	105688450	105688966	ENSOARG00000017072 ENSOARG00000017072	TRPV5、TRPV5
4	105688967	105688987	0.544785	4	105688967	105688987	ENSOARG00000017072	TRPV5
4	105688988	105690395	0.544785	4	105688988	105690395	ENSOARG00000017072 ENSOARG00000017072	TRPV5、TRPV5
4	105690396	105690505	0.544785	4	105690396	105690505	ENSOARG00000017072	TRPV5
4	105695255	105695528	0.544785	4	105695255	105695528	ENSOARG00000017160	C7orf34
4	105695529	105696073	0.544785	4	105695529	105696073	ENSOARG00000017160 ENSOARG00000017160	C7orf34、C7orf34
4	105696074	105696249	0.544785	4	105696074	105696249	ENSOARG00000017160	C7orf34
4	105696250	105697093	0.544785	4	105696250	105697093	ENSOARG00000017160 ENSOARG00000017308	C7orf34、KEL
4	105697094	105697252	0.544785	4	105697094	105697252	ENSOARG00000017308	KEL
4	105697094	105697252	0.544785	4	105697094	105697252	ENSOARG00000017308	KEL
4	105697253	105697976	0.544785	4	105697253	105697976	ENSOARG00000017308 ENSOARG00000017308	KEL、KEL
4	105697977	105698072	0.544785	4	105697977	105698072	ENSOARG00000017308	KEL
4	105697977	105698072	0.544785	4	105697977	105698072	ENSOARG00000017308	KEL
4	105698073	105698423	0.544785	4	105698073	105698423	ENSOARG00000017308 ENSOARG00000017308	KEL、KEL
4	105698424	105698593	0.544785	4	105698424	105698593	ENSOARG00000017308	KEL
4	105698424	105698593	0.544785	4	105698424	105698593	ENSOARG00000017308	KEL
4	105698594	105698827	0.544785	4	105698594	105698827	ENSOARG00000017308 ENSOARG00000017308	KEL、KEL
4	105698828	105698895	0.544785	4	105698828	105698895	ENSOARG00000017308	KEL
4	105698828	105698895	0.544785	4	105698828	105698895	ENSOARG00000017308	KEL
4	105698896	105699042	0.544785	4	105698896	105699042	ENSOARG00000017308 ENSOARG00000017308	KEL、KEL
4	105699043	105699153	0.544785	4	105699043	105699153	ENSOARG00000017308	KEL
4	105699043	105699153	0.544785	4	105699043	105699153	ENSOARG00000017308	KEL
4	105699154	105699307	0.544785	4	105699154	105699307	ENSOARG00000017308 ENSOARG00000017308	KEL、KEL
4	105699308	105699408	0.544785	4	105699308	105699408	ENSOARG00000017308	KEL
4	105699308	105699408	0.544785	4	105699308	105699408	ENSOARG00000017308	KEL
4	105699409	105700151	0.544785	4	105699409	105700151	ENSOARG00000017308 ENSOARG00000017308	KEL、KEL
4	105700152	105700229	0.544785	4	105700152	105700229	ENSOARG00000017308	KEL
4	105700152	105700229	0.544785	4	105700152	105700229	ENSOARG00000017308	KEL
4	105700230	105700469	0.544785	4	105700230	105700469	ENSOARG00000017308 ENSOARG00000017308	KEL、KEL
4	105700470	105700568	0.544785	4	105700470	105700568	ENSOARG00000017308	KEL
4	105700470	105700568	0.544785	4	105700470	105700568	ENSOARG00000017308	KEL
4	105700569	105701639	0.544785	4	105700569	105701639	ENSOARG00000017308 ENSOARG00000017308	KEL、KEL
4	105701640	105701750	0.544785	4	105701640	105701750	ENSOARG00000017308	KEL
4	105701640	105701750	0.544785	4	105701640	105701750	ENSOARG00000017308	KEL
4	105710546	105710675	0.544785	4	105710546	105710675	ENSOARG00000017308	KEL
4	105710546	105710675	0.544785	4	105710546	105710675	ENSOARG00000017308	KEL
4	105710676	105712919	0.544785	4	105710676	105712919	ENSOARG00000017308 ENSOARG00000017308	KEL、KEL
4	105712920	105713068	0.544785	4	105712920	105713068	ENSOARG00000017308	KEL
4	105712920	105713068	0.544785	4	105712920	105713068	ENSOARG00000017308	KEL
4	105713069	105713297	0.544785	4	105713069	105713297	ENSOARG00000017308 ENSOARG00000017308	KEL、KEL
4	105713298	105713486	0.544785	4	105713298	105713486	ENSOARG00000017308	KEL
4	105713298	105713486	0.544785	4	105713298	105713486	ENSOARG00000017308	KEL
4	105713487	105713579	0.544785	4	105713487	105713579	ENSOARG00000017308 ENSOARG00000017308	KEL、KEL
4	105713580	105713639	0.544785	4	105713580	105713639	ENSOARG00000017308	KEL
4	105713580	105713639	0.544785	4	105713580	105713639	ENSOARG00000017308	KEL
4	105713640	105719018	0.544785	4	105713640	105719018	ENSOARG00000017308 ENSOARG00000017308	KEL、KEL
4	105719019	105719183	0.544785	4	105719019	105719183	ENSOARG00000017308	KEL
4	105719019	105719183	0.544785	4	105719019	105719183	ENSOARG00000017308	KEL
4	105719184	105719488	0.544785	4	105719184	105719488	ENSOARG00000017308 ENSOARG00000017308	KEL、KEL
4	105719489	105719613	0.544785	4	105719489	105719613	ENSOARG00000017308	KEL
4	105719489	105719613	0.544785	4	105719489	105719613	ENSOARG00000017308	KEL
4	105719614	105721981	0.544785	4	105719614	105721981	ENSOARG00000017308 ENSOARG00000017308	KEL、KEL
4	105721982	105722158	0.544785	4	105721982	105722158	ENSOARG00000017308	KEL
4	105721982	105722158	0.544785	4	105721982	105722158	ENSOARG00000017308	KEL
4	105722159	105722418	0.544785	4	105722159	105722418	ENSOARG00000017308 ENSOARG00000017308	KEL、KEL
4	105722419	105722563	0.544785	4	105722419	105722563	ENSOARG00000017308	KEL
4	105722419	105722576	0.544785	4	105722419	105722576	ENSOARG00000017308	KEL
4	105722577	105722652	0.544785	4	105722577	105722652	ENSOARG00000017308 ENSOARG00000017308	KEL、KEL
4	105722653	105722726	0.544785	4	105722653	105722726	ENSOARG00000017308	KEL
4	105722727	105722873	0.544785	4	105722727	105722873	ENSOARG00000017308 ENSOARG00000017308	KEL、KEL
4	105722874	105722921	0.544785	4	105722874	105722921	ENSOARG00000017308	KEL
4	105675001	105684055	0.544785	4	105670552	105684055	ENSOARG00000017072 ENSOARG00000017072	TRPV5、TRPV5
4	105690506	105695254	0.544785	4	105690506	105695254	ENSOARG00000017072 ENSOARG00000017160	TRPV5、C7orf34
4	105701751	105710545	0.544785	4	105701751	105710545	ENSOARG00000017308 ENSOARG00000017308	KEL、KEL
4	105722922	105725000	0.544785	4	105722922	105846921	ENSOARG00000017308 ENSOARG00000001253	KEL、OR6V1
4	105660948	105661245	0.544785	4	105660948	105661245	ENSOARG00000017072	TRPV5
4	105661246	105662331	0.544785	4	105661246	105662331	ENSOARG00000017072 ENSOARG00000017072	TRPV5、TRPV5
4	105662332	105662438	0.544785	4	105662332	105662438	ENSOARG00000017072	TRPV5
4	105662439	105665747	0.544785	4	105662439	105665747	ENSOARG00000017072 ENSOARG00000017072	TRPV5、TRPV5
4	105665748	105666016	0.544785	4	105665748	105666016	ENSOARG00000017072	TRPV5
4	105666017	105667942	0.544785	4	105666017	105667942	ENSOARG00000017072 ENSOARG00000017072	TRPV5、TRPV5
4	105667943	105668009	0.544785	4	105667943	105668009	ENSOARG00000017072	TRPV5
4	105668010	105668302	0.544785	4	105668010	105668302	ENSOARG00000017072 ENSOARG00000017072	TRPV5、TRPV5
4	105668303	105668468	0.544785	4	105668303	105668468	ENSOARG00000017072	TRPV5
4	105668469	105668704	0.544785	4	105668469	105668704	ENSOARG00000017072 ENSOARG00000017072	TRPV5、TRPV5
4	105668705	105668781	0.544785	4	105668705	105668781	ENSOARG00000017072	TRPV5
4	105668782	105670464	0.544785	4	105668782	105670464	ENSOARG00000017072 ENSOARG00000017072	TRPV5、TRPV5
4	105670465	105670551	0.544785	4	105670465	105670551	ENSOARG00000017072	TRPV5
4	105684056	105684268	0.544785	4	105684056	105684268	ENSOARG00000017072	TRPV5
4	105684269	105686134	0.544785	4	105684269	105686134	ENSOARG00000017072 ENSOARG00000017072	TRPV5、TRPV5
4	105686135	105686281	0.544785	4	105686135	105686281	ENSOARG00000017072	TRPV5
4	105686282	105686663	0.544785	4	105686282	105686663	ENSOARG00000017072 ENSOARG00000017072	TRPV5、TRPV5
4	105686664	105686839	0.544785	4	105686664	105686839	ENSOARG00000017072	TRPV5
4	105686840	105686999	0.544785	4	105686840	105686999	ENSOARG00000017072 ENSOARG00000017072	TRPV5、TRPV5
4	105687000	105687098	0.544785	4	105687000	105687098	ENSOARG00000017072	TRPV5
4	105687099	105687361	0.544785	4	105687099	105687361	ENSOARG00000017072 ENSOARG00000017072	TRPV5、TRPV5
4	105687362	105687499	0.544785	4	105687362	105687499	ENSOARG00000017072	TRPV5
4	105687500	105688091	0.544785	4	105687500	105688091	ENSOARG00000017072 ENSOARG00000017072	TRPV5、TRPV5
4	105688092	105688214	0.544785	4	105688092	105688214	ENSOARG00000017072	TRPV5
4	105688215	105688351	0.544785	4	105688215	105688351	ENSOARG00000017072 ENSOARG00000017072	TRPV5、TRPV5
4	105688352	105688449	0.544785	4	105688352	105688449	ENSOARG00000017072	TRPV5
4	105688450	105688966	0.544785	4	105688450	105688966	ENSOARG00000017072 ENSOARG00000017072	TRPV5、TRPV5
4	105688967	105688987	0.544785	4	105688967	105688987	ENSOARG00000017072	TRPV5
4	105688988	105690395	0.544785	4	105688988	105690395	ENSOARG00000017072 ENSOARG00000017072	TRPV5、TRPV5
4	105690396	105690505	0.544785	4	105690396	105690505	ENSOARG00000017072	TRPV5
4	105695255	105695528	0.544785	4	105695255	105695528	ENSOARG00000017160	C7orf34
4	105695529	105696073	0.544785	4	105695529	105696073	ENSOARG00000017160 ENSOARG00000017160	C7orf34、C7orf34
4	105696074	105696249	0.544785	4	105696074	105696249	ENSOARG00000017160	C7orf34
4	105696250	105697093	0.544785	4	105696250	105697093	ENSOARG00000017160 ENSOARG00000017308	C7orf34、KEL
4	105697094	105697252	0.544785	4	105697094	105697252	ENSOARG00000017308	KEL
4	105697094	105697252	0.544785	4	105697094	105697252	ENSOARG00000017308	KEL
4	105697253	105697976	0.544785	4	105697253	105697976	ENSOARG00000017308 ENSOARG00000017308	KEL、KEL
4	105697977	105698072	0.544785	4	105697977	105698072	ENSOARG00000017308	KEL
4	105697977	105698072	0.544785	4	105697977	105698072	ENSOARG00000017308	KEL
4	105698073	105698423	0.544785	4	105698073	105698423	ENSOARG00000017308 ENSOARG00000017308	KEL、KEL
4	105698424	105698593	0.544785	4	105698424	105698593	ENSOARG00000017308	KEL
4	105698424	105698593	0.544785	4	105698424	105698593	ENSOARG00000017308	KEL
4	105698594	105698827	0.544785	4	105698594	105698827	ENSOARG00000017308 ENSOARG00000017308	KEL、KEL
[truncated: 39,420 more rows]

## Sheet: Table S2
Table S2: Functional annotation of common regions experiencing selective sweeps identified with the top 5% PI in BYK.
Chromosome	Region start	Region end	BYK π value	Chromosome	Region start	Region end	Sample ID	Genes
8	14793301	14793322	1.3e-05	8	14793301	14793322	ENSOARG00000008072	TRDN
8	14855078	14855287	1.3e-05	8	14855078	14855287	ENSOARG00000008072	TRDN
8	14880473	14880637	1.3e-05	8	14880473	14880637	ENSOARG00000008072	TRDN
8	14880638	14881670	1.3e-05	8	14880638	14881670	ENSOARG00000008072 ENSOARG00000008072	TRDN、TRDN
8	14881671	14881703	1.3e-05	8	14881671	14881703	ENSOARG00000008072	TRDN
8	14904694	14904753	1.3e-05	8	14904694	14904753	ENSOARG00000008072	TRDN
8	14916688	14916741	1.3e-05	8	14916688	14916741	ENSOARG00000008072	TRDN
8	14916742	14919802	1.3e-05	8	14916742	14919802	ENSOARG00000008072 ENSOARG00000008072	TRDN、TRDN
8	14919803	14919862	1.3e-05	8	14919803	14919862	ENSOARG00000008072	TRDN
8	14929289	14929468	1.3e-05	8	14929289	14929468	ENSOARG00000008072	TRDN
8	14929469	14935534	1.3e-05	8	14929469	14935534	ENSOARG00000008072 ENSOARG00000008072	TRDN、TRDN
8	14935535	14935593	1.3e-05	8	14935535	14935593	ENSOARG00000008072	TRDN
8	15327935	15328019	1.3e-05	8	15327935	15328019	ENSOARG00000008112	CLVS2
8	15327935	15328019	1.3e-05	8	15327935	15328019	ENSOARG00000008112	CLVS2
8	15328020	15335215	1.3e-05	8	15328020	15335215	ENSOARG00000008112 ENSOARG00000008112	CLVS2、CLVS2
8	15335437	15342433	1.3e-05	8	15335437	15342433	ENSOARG00000008112 ENSOARG00000008112	CLVS2、CLVS2
8	15342434	15342544	1.3e-05	8	15342434	15342544	ENSOARG00000008112	CLVS2
8	15342434	15342544	1.3e-05	8	15342434	15342544	ENSOARG00000008112	CLVS2
8	14855288	14880472	1.3e-05	8	14855288	14880472	ENSOARG00000008072 ENSOARG00000008072	TRDN、TRDN
8	14881704	14904693	1.3e-05	8	14881704	14904693	ENSOARG00000008072 ENSOARG00000008072	TRDN、TRDN
8	14904754	14916687	1.3e-05	8	14904754	14916687	ENSOARG00000008072 ENSOARG00000008072	TRDN、TRDN
8	14919863	14929288	1.3e-05	8	14919863	14929288	ENSOARG00000008072 ENSOARG00000008072	TRDN、TRDN
8	15342545	15375000	1.3e-05	8	15342545	15389141	ENSOARG00000008112 ENSOARG00000008112	CLVS2、CLVS2
8	14793323	14855077	1.3e-05	8	14793323	14855077	ENSOARG00000008072 ENSOARG00000008072	TRDN、TRDN
8	14935594	15327934	1.3e-05	8	14935594	15327934	ENSOARG00000008072 ENSOARG00000008112	TRDN、CLVS2
8	15335216	15335436	1.3e-05	8	15335216	15335436	ENSOARG00000008112	CLVS2
8	15335216	15335436	1.3e-05	8	15335216	15335436	ENSOARG00000008112	CLVS2
8	14375001	14793300	1.3e-05	8	14080154	14793300	ENSOARG00000008039 ENSOARG00000008072	NA、TRDN
8	14793301	14793322	1.3e-05	8	14793301	14793322	ENSOARG00000008072	TRDN
8	14855078	14855287	1.3e-05	8	14855078	14855287	ENSOARG00000008072	TRDN
8	14880473	14880637	1.3e-05	8	14880473	14880637	ENSOARG00000008072	TRDN
8	14880638	14881670	1.3e-05	8	14880638	14881670	ENSOARG00000008072 ENSOARG00000008072	TRDN、TRDN
8	14881671	14881703	1.3e-05	8	14881671	14881703	ENSOARG00000008072	TRDN
8	14904694	14904753	1.3e-05	8	14904694	14904753	ENSOARG00000008072	TRDN
8	14916688	14916741	1.3e-05	8	14916688	14916741	ENSOARG00000008072	TRDN
8	14916742	14919802	1.3e-05	8	14916742	14919802	ENSOARG00000008072 ENSOARG00000008072	TRDN、TRDN
8	14919803	14919862	1.3e-05	8	14919803	14919862	ENSOARG00000008072	TRDN
8	14929289	14929468	1.3e-05	8	14929289	14929468	ENSOARG00000008072	TRDN
8	14929469	14935534	1.3e-05	8	14929469	14935534	ENSOARG00000008072 ENSOARG00000008072	TRDN、TRDN
8	14935535	14935593	1.3e-05	8	14935535	14935593	ENSOARG00000008072	TRDN
8	14855288	14880472	1.3e-05	8	14855288	14880472	ENSOARG00000008072 ENSOARG00000008072	TRDN、TRDN
8	14881704	14904693	1.3e-05	8	14881704	14904693	ENSOARG00000008072 ENSOARG00000008072	TRDN、TRDN
8	14904754	14916687	1.3e-05	8	14904754	14916687	ENSOARG00000008072 ENSOARG00000008072	TRDN、TRDN
8	14919863	14929288	1.3e-05	8	14919863	14929288	ENSOARG00000008072 ENSOARG00000008072	TRDN、TRDN
8	14793323	14855077	1.3e-05	8	14793323	14855077	ENSOARG00000008072 ENSOARG00000008072	TRDN、TRDN
8	14935594	15325000	1.3e-05	8	14935594	15327934	ENSOARG00000008072 ENSOARG00000008112	TRDN、CLVS2
8	14325001	14793300	1.3e-05	8	14080154	14793300	ENSOARG00000008039 ENSOARG00000008072	NA、TRDN
8	14793301	14793322	1.28e-05	8	14793301	14793322	ENSOARG00000008072	TRDN
8	14855078	14855287	1.28e-05	8	14855078	14855287	ENSOARG00000008072	TRDN
8	14880473	14880637	1.28e-05	8	14880473	14880637	ENSOARG00000008072	TRDN
8	14880638	14881670	1.28e-05	8	14880638	14881670	ENSOARG00000008072 ENSOARG00000008072	TRDN、TRDN
8	14881671	14881703	1.28e-05	8	14881671	14881703	ENSOARG00000008072	TRDN
8	14904694	14904753	1.28e-05	8	14904694	14904753	ENSOARG00000008072	TRDN
8	14916688	14916741	1.28e-05	8	14916688	14916741	ENSOARG00000008072	TRDN
8	14916742	14919802	1.28e-05	8	14916742	14919802	ENSOARG00000008072 ENSOARG00000008072	TRDN、TRDN
8	14919803	14919862	1.28e-05	8	14919803	14919862	ENSOARG00000008072	TRDN
8	14929289	14929468	1.28e-05	8	14929289	14929468	ENSOARG00000008072	TRDN
8	14929469	14935534	1.28e-05	8	14929469	14935534	ENSOARG00000008072 ENSOARG00000008072	TRDN、TRDN
8	14935535	14935593	1.28e-05	8	14935535	14935593	ENSOARG00000008072	TRDN
8	15327935	15328019	1.28e-05	8	15327935	15328019	ENSOARG00000008112	CLVS2
8	15327935	15328019	1.28e-05	8	15327935	15328019	ENSOARG00000008112	CLVS2
8	15328020	15335215	1.28e-05	8	15328020	15335215	ENSOARG00000008112 ENSOARG00000008112	CLVS2、CLVS2
8	15335437	15342433	1.28e-05	8	15335437	15342433	ENSOARG00000008112 ENSOARG00000008112	CLVS2、CLVS2
8	15342434	15342544	1.28e-05	8	15342434	15342544	ENSOARG00000008112	CLVS2
8	15342434	15342544	1.28e-05	8	15342434	15342544	ENSOARG00000008112	CLVS2
8	15389142	15389316	1.28e-05	8	15389142	15389316	ENSOARG00000008112	CLVS2
8	15389142	15389316	1.28e-05	8	15389142	15389316	ENSOARG00000008112	CLVS2
8	15402031	15402419	1.28e-05	8	15402031	15402419	ENSOARG00000008112	CLVS2
8	15402031	15402433	1.28e-05	8	15402031	15402433	ENSOARG00000008112	CLVS2
8	15402434	15402735	1.28e-05	8	15402434	15402735	ENSOARG00000008112 ENSOARG00000008112	CLVS2、CLVS2
8	15402736	15402790	1.28e-05	8	15402736	15402790	ENSOARG00000008112	CLVS2
8	14855288	14880472	1.28e-05	8	14855288	14880472	ENSOARG00000008072 ENSOARG00000008072	TRDN、TRDN
8	14881704	14904693	1.28e-05	8	14881704	14904693	ENSOARG00000008072 ENSOARG00000008072	TRDN、TRDN
8	14904754	14916687	1.28e-05	8	14904754	14916687	ENSOARG00000008072 ENSOARG00000008072	TRDN、TRDN
8	14919863	14929288	1.28e-05	8	14919863	14929288	ENSOARG00000008072 ENSOARG00000008072	TRDN、TRDN
8	15342545	15389141	1.28e-05	8	15342545	15389141	ENSOARG00000008112 ENSOARG00000008112	CLVS2、CLVS2
8	15389317	15402030	1.28e-05	8	15389317	15402030	ENSOARG00000008112 ENSOARG00000008112	CLVS2、CLVS2
8	14793323	14855077	1.28e-05	8	14793323	14855077	ENSOARG00000008072 ENSOARG00000008072	TRDN、TRDN
8	14935594	15327934	1.28e-05	8	14935594	15327934	ENSOARG00000008072 ENSOARG00000008112	TRDN、CLVS2
8	15335216	15335436	1.28e-05	8	15335216	15335436	ENSOARG00000008112	CLVS2
8	15335216	15335436	1.28e-05	8	15335216	15335436	ENSOARG00000008112	CLVS2
8	15402791	15475000	1.28e-05	8	15402791	15518884	ENSOARG00000008112 ENSOARG00000008143	CLVS2、SMPDL3A
8	14475001	14793300	1.28e-05	8	14080154	14793300	ENSOARG00000008039 ENSOARG00000008072	NA、TRDN
20	21154331	21154828	1.28e-05	20	21154331	21154828	ENSOARG00000012061	PTCHD4
20	21154830	21154892	1.28e-05	20	21154830	21154892	ENSOARG00000012061	PTCHD4
20	21981054	21981179	1.28e-05	20	21981054	21981179	ENSOARG00000012068	MUT
20	21981180	21986697	1.28e-05	20	21981180	21986697	ENSOARG00000012068 ENSOARG00000012068	MUT、MUT
20	21986698	21986865	1.28e-05	20	21986698	21986865	ENSOARG00000012068	MUT
20	21989441	21989588	1.28e-05	20	21989441	21989588	ENSOARG00000012068	MUT
20	21989589	21990956	1.28e-05	20	21989589	21990956	ENSOARG00000012068 ENSOARG00000012068	MUT、MUT
20	21990957	21991088	1.28e-05	20	21990957	21991088	ENSOARG00000012068	MUT
20	21991089	21992682	1.28e-05	20	21991089	21992682	ENSOARG00000012068 ENSOARG00000012068	MUT、MUT
20	21992683	21992798	1.28e-05	20	21992683	21992798	ENSOARG00000012068	MUT
20	21992799	21995096	1.28e-05	20	21992799	21995096	ENSOARG00000012068 ENSOARG00000012068	MUT、MUT
20	21995097	21995212	1.28e-05	20	21995097	21995212	ENSOARG00000012068	MUT
20	21995213	21995885	1.28e-05	20	21995213	21995885	ENSOARG00000012068 ENSOARG00000012068	MUT、MUT
20	21995886	21995997	1.28e-05	20	21995886	21995997	ENSOARG00000012068	MUT
20	22006608	22006856	1.28e-05	20	22006608	22006856	ENSOARG00000012068	MUT
20	22006857	22008879	1.28e-05	20	22006857	22008879	ENSOARG00000012068 ENSOARG00000012068	MUT、MUT
20	22008880	22009051	1.28e-05	20	22008880	22009051	ENSOARG00000012068	MUT
20	22009052	22009527	1.28e-05	20	22009052	22009527	ENSOARG00000012068 ENSOARG00000012068	MUT、MUT
20	22009528	22009685	1.28e-05	20	22009528	22009685	ENSOARG00000012068	MUT
20	22009686	22012742	1.28e-05	20	22009686	22012742	ENSOARG00000012068 ENSOARG00000012068	MUT、MUT
20	22012743	22013110	1.28e-05	20	22012743	22013110	ENSOARG00000012068	MUT
20	22013111	22013951	1.28e-05	20	22013111	22013951	ENSOARG00000012068 ENSOARG00000012068	MUT、MUT
20	22013952	22014351	1.28e-05	20	22013952	22014351	ENSOARG00000012068	MUT
20	22026192	22026299	1.28e-05	20	22026192	22026299	ENSOARG00000012137	CENPQ
20	22026300	22027079	1.28e-05	20	22026300	22027079	ENSOARG00000012137 ENSOARG00000012137	CENPQ、CENPQ
20	22027080	22027134	1.28e-05	20	22027080	22027134	ENSOARG00000012137	CENPQ
20	22027135	22028169	1.28e-05	20	22027135	22028169	ENSOARG00000012137 ENSOARG00000012137	CENPQ、CENPQ
20	22028170	22028296	1.28e-05	20	22028170	22028296	ENSOARG00000012137	CENPQ
20	22028297	22031788	1.28e-05	20	22028297	22031788	ENSOARG00000012137 ENSOARG00000012137	CENPQ、CENPQ
20	22031789	22031857	1.28e-05	20	22031789	22031857	ENSOARG00000012137	CENPQ
20	22036484	22036613	1.28e-05	20	22036484	22036613	ENSOARG00000012137	CENPQ
20	22036614	22039502	1.28e-05	20	22036614	22039502	ENSOARG00000012137 ENSOARG00000012137	CENPQ、CENPQ
20	22039503	22039622	1.28e-05	20	22039503	22039622	ENSOARG00000012137	CENPQ
20	22039623	22039783	1.28e-05	20	22039623	22039783	ENSOARG00000012137 ENSOARG00000012137	CENPQ、CENPQ
20	22039784	22039858	1.28e-05	20	22039784	22039858	ENSOARG00000012137	CENPQ
20	22039859	22040915	1.28e-05	20	22039859	22040915	ENSOARG00000012137 ENSOARG00000012137	CENPQ、CENPQ
20	22040916	22041044	1.28e-05	20	22040916	22041044	ENSOARG00000012137	CENPQ
20	22055387	22055464	1.28e-05	20	22055387	22055464	ENSOARG00000012194	GLYATL3
20	22055465	22058953	1.28e-05	20	22055465	22058953	ENSOARG00000012194 ENSOARG00000012194	GLYATL3、GLYATL3
20	22058954	22059061	1.28e-05	20	22058954	22059061	ENSOARG00000012194	GLYATL3
20	22059062	22059473	1.28e-05	20	22059062	22059473	ENSOARG00000012194 ENSOARG00000012194	GLYATL3、GLYATL3
20	22059474	22059600	1.28e-05	20	22059474	22059600	ENSOARG00000012194	GLYATL3
20	22059601	22063124	1.28e-05	20	22059601	22063124	ENSOARG00000012194 ENSOARG00000012194	GLYATL3、GLYATL3
20	22063125	22063248	1.28e-05	20	22063125	22063248	ENSOARG00000012194	GLYATL3
20	22070055	22070478	1.28e-05	20	22070055	22070478	ENSOARG00000012194	GLYATL3
20	22088335	22088883	1.28e-05	20	22088335	22088883	ENSOARG00000008721	C6orf141
20	22142381	22142452	1.28e-05	20	22142381	22142452	ENSOARG00000012291	RHAG
20	22142453	22143185	1.28e-05	20	22142453	22143185	ENSOARG00000012291 ENSOARG00000012291	RHAG、RHAG
20	22143186	22143259	1.28e-05	20	22143186	22143259	ENSOARG00000012291	RHAG
20	22143260	22143469	1.28e-05	20	22143260	22143469	ENSOARG00000012291 ENSOARG00000012291	RHAG、RHAG
20	22143470	22143543	1.28e-05	20	22143470	22143543	ENSOARG00000012291	RHAG
20	22143544	22148852	1.28e-05	20	22143544	22148852	ENSOARG00000012291 ENSOARG00000012291	RHAG、RHAG
20	22148853	22148974	1.28e-05	20	22148853	22148974	ENSOARG00000012291	RHAG
20	22148975	22149521	1.28e-05	20	22148975	22149521	ENSOARG00000012291 ENSOARG00000012291	RHAG、RHAG
20	22149522	22149659	1.28e-05	20	22149522	22149659	ENSOARG00000012291	RHAG
20	21986866	21989440	1.28e-05	20	21986866	21989440	ENSOARG00000012068 ENSOARG00000012068	MUT、MUT
20	21995998	22006607	1.28e-05	20	21995998	22006607	ENSOARG00000012068 ENSOARG00000012068	MUT、MUT
20	22031858	22036483	1.28e-05	20	22031858	22036483	ENSOARG00000012137 ENSOARG00000012137	CENPQ、CENPQ
20	22041045	22055386	1.28e-05	20	22041045	22055386	ENSOARG00000012137 ENSOARG00000012194	CENPQ、GLYATL3
20	22063249	22070054	1.28e-05	20	22063249	22070054	ENSOARG00000012194 ENSOARG00000012194	GLYATL3、GLYATL3
20	22070479	22088334	1.28e-05	20	22070479	22088334	ENSOARG00000012194 ENSOARG00000008721	GLYATL3、C6orf141
20	22088884	22142380	1.28e-05	20	22088884	22142380	ENSOARG00000008721 ENSOARG00000012291	C6orf141、RHAG
20	21150001	21154330	1.28e-05	20	21097528	21154330	ENSOARG00000012061 ENSOARG00000012061	PTCHD4、PTCHD4
20	21154893	21981053	1.28e-05	20	21154893	21981053	ENSOARG00000012061 ENSOARG00000012068	PTCHD4、MUT
20	22149660	22150000	1.28e-05	20	22149660	22151457	ENSOARG00000012291 ENSOARG00000012291	RHAG、RHAG
20	22014352	22026191	1.28e-05	20	22014352	22026191	ENSOARG00000012068 ENSOARG00000012137	MUT、CENPQ
8	14793301	14793322	1.27e-05	8	14793301	14793322	ENSOARG00000008072	TRDN
8	14855078	14855287	1.27e-05	8	14855078	14855287	ENSOARG00000008072	TRDN
8	14880473	14880637	1.27e-05	8	14880473	14880637	ENSOARG00000008072	TRDN
8	14880638	14881670	1.27e-05	8	14880638	14881670	ENSOARG00000008072 ENSOARG00000008072	TRDN、TRDN
8	14881671	14881703	1.27e-05	8	14881671	14881703	ENSOARG00000008072	TRDN
8	14904694	14904753	1.27e-05	8	14904694	14904753	ENSOARG00000008072	TRDN
8	14916688	14916741	1.27e-05	8	14916688	14916741	ENSOARG00000008072	TRDN
8	14916742	14919802	1.27e-05	8	14916742	14919802	ENSOARG00000008072 ENSOARG00000008072	TRDN、TRDN
8	14919803	14919862	1.27e-05	8	14919803	14919862	ENSOARG00000008072	TRDN
8	14929289	14929468	1.27e-05	8	14929289	14929468	ENSOARG00000008072	TRDN
8	14929469	14935534	1.27e-05	8	14929469	14935534	ENSOARG00000008072 ENSOARG00000008072	TRDN、TRDN
8	14935535	14935593	1.27e-05	8	14935535	14935593	ENSOARG00000008072	TRDN
8	14855288	14880472	1.27e-05	8	14855288	14880472	ENSOARG00000008072 ENSOARG00000008072	TRDN、TRDN
8	14881704	14904693	1.27e-05	8	14881704	14904693	ENSOARG00000008072 ENSOARG00000008072	TRDN、TRDN
8	14904754	14916687	1.27e-05	8	14904754	14916687	ENSOARG00000008072 ENSOARG00000008072	TRDN、TRDN
8	14919863	14929288	1.27e-05	8	14919863	14929288	ENSOARG00000008072 ENSOARG00000008072	TRDN、TRDN
8	14793323	14855077	1.27e-05	8	14793323	14855077	ENSOARG00000008072 ENSOARG00000008072	TRDN、TRDN
8	14935594	15275000	1.27e-05	8	14935594	15327934	ENSOARG00000008072 ENSOARG00000008112	TRDN、CLVS2
8	14275001	14793300	1.27e-05	8	14080154	14793300	ENSOARG00000008039 ENSOARG00000008072	NA、TRDN
7	7209669	7210248	1.27e-05	7	7209669	7210248	ENSOARG00000016846	SV2C
7	7264553	7264733	1.27e-05	7	7264553	7264733	ENSOARG00000016846	SV2C
7	7278684	7278835	1.27e-05	7	7278684	7278835	ENSOARG00000016846	SV2C
7	7341927	7342060	1.27e-05	7	7341927	7342060	ENSOARG00000016846	SV2C
7	7342061	7342508	1.27e-05	7	7342061	7342508	ENSOARG00000016846 ENSOARG00000016846	SV2C、SV2C
7	7342509	7342598	1.27e-05	7	7342509	7342598	ENSOARG00000016846	SV2C
7	7342599	7347015	1.27e-05	7	7342599	7347015	ENSOARG00000016846 ENSOARG00000016846	SV2C、SV2C
7	7347016	7347126	1.27e-05	7	7347016	7347126	ENSOARG00000016846	SV2C
7	7347127	7347697	1.27e-05	7	7347127	7347697	ENSOARG00000016846 ENSOARG00000016846	SV2C、SV2C
7	7347698	7347786	1.27e-05	7	7347698	7347786	ENSOARG00000016846	SV2C
7	7347787	7353045	1.27e-05	7	7347787	7353045	ENSOARG00000016846 ENSOARG00000016846	SV2C、SV2C
7	7353046	7353204	1.27e-05	7	7353046	7353204	ENSOARG00000016846	SV2C
7	7353205	7356182	1.27e-05	7	7353205	7356182	ENSOARG00000016846 ENSOARG00000016846	SV2C、SV2C
7	7356183	7356316	1.27e-05	7	7356183	7356316	ENSOARG00000016846	SV2C
7	7357800	7358003	1.27e-05	7	7357800	7358003	ENSOARG00000016846	SV2C
7	7358004	7358479	1.27e-05	7	7358004	7358479	ENSOARG00000016846 ENSOARG00000016846	SV2C、SV2C
7	7358480	7358639	1.27e-05	7	7358480	7358639	ENSOARG00000016846	SV2C
7	7373071	7373251	1.27e-05	7	7373071	7373251	ENSOARG00000016846	SV2C
7	7424766	7424811	1.27e-05	7	7424766	7424811	ENSOARG00000016888	IQGAP2
7	7473529	7473628	1.27e-05	7	7473529	7473628	ENSOARG00000016888	IQGAP2
7	7585593	7585749	1.27e-05	7	7585593	7585749	ENSOARG00000016888	IQGAP2
7	7593991	7594068	1.27e-05	7	7593991	7594068	ENSOARG00000016888	IQGAP2
7	7594069	7597338	1.27e-05	7	7594069	7597338	ENSOARG00000016888 ENSOARG00000016888	IQGAP2、IQGAP2
7	7597339	7597415	1.27e-05	7	7597339	7597415	ENSOARG00000016888	IQGAP2
7	7611692	7611759	1.27e-05	7	7611692	7611759	ENSOARG00000016888	IQGAP2
7	7611760	7612076	1.27e-05	7	7611760	7612076	ENSOARG00000016888 ENSOARG00000016888	IQGAP2、IQGAP2
7	7612077	7612190	1.27e-05	7	7612077	7612190	ENSOARG00000016888	IQGAP2
7	7612191	7612835	1.27e-05	7	7612191	7612835	ENSOARG00000016888 ENSOARG00000016888	IQGAP2、IQGAP2
7	7612836	7613014	1.27e-05	7	7612836	7613014	ENSOARG00000016888	IQGAP2
7	7613015	7615073	1.27e-05	7	7613015	7615073	ENSOARG00000016888 ENSOARG00000016888	IQGAP2、IQGAP2
7	7615074	7615161	1.27e-05	7	7615074	7615161	ENSOARG00000016888	IQGAP2
7	7619781	7619944	1.27e-05	7	7619781	7619944	ENSOARG00000016888	IQGAP2
7	7619945	7622549	1.27e-05	7	7619945	7622549	ENSOARG00000016888 ENSOARG00000016888	IQGAP2、IQGAP2
7	7622550	7622710	1.27e-05	7	7622550	7622710	ENSOARG00000016888	IQGAP2
7	7622711	7630120	1.27e-05	7	7622711	7630120	ENSOARG00000016888 ENSOARG00000016888	IQGAP2、IQGAP2
7	7630121	7630245	1.27e-05	7	7630121	7630245	ENSOARG00000016888	IQGAP2
7	7639390	7639553	1.27e-05	7	7639390	7639553	ENSOARG00000016888	IQGAP2
7	7639554	7644834	1.27e-05	7	7639554	7644834	ENSOARG00000016888 ENSOARG00000016918	IQGAP2、F2RL2
7	7644835	7645904	1.27e-05	7	7644835	7645904	ENSOARG00000016918	F2RL2
7	7645905	7650932	1.27e-05	7	7645905	7650932	ENSOARG00000016918 ENSOARG00000016918	F2RL2、F2RL2
7	7650933	7650996	1.27e-05	7	7650933	7650996	ENSOARG00000016918	F2RL2
7	7655344	7655434	1.27e-05	7	7655344	7655434	ENSOARG00000016888	IQGAP2
7	7655435	7660121	1.27e-05	7	7655435	7660121	ENSOARG00000016888 ENSOARG00000016888	IQGAP2、IQGAP2
7	7660122	7660289	1.27e-05	7	7660122	7660289	ENSOARG00000016888	IQGAP2
7	7660290	7665115	1.27e-05	7	7660290	7665115	ENSOARG00000016888 ENSOARG00000016888	IQGAP2、IQGAP2
7	7665116	7665258	1.27e-05	7	7665116	7665258	ENSOARG00000016888	IQGAP2
7	7665259	7667065	1.27e-05	7	7665259	7667065	ENSOARG00000016888 ENSOARG00000016888	IQGAP2、IQGAP2
7	7667066	7667236	1.27e-05	7	7667066	7667236	ENSOARG00000016888	IQGAP2
7	7673706	7673789	1.27e-05	7	7673706	7673789	ENSOARG00000016888	IQGAP2
7	7673790	7676312	1.27e-05	7	7673790	7676312	ENSOARG00000016888 ENSOARG00000016888	IQGAP2、IQGAP2
7	7676313	7676384	1.27e-05	7	7676313	7676384	ENSOARG00000016888	IQGAP2
7	7676385	7677042	1.27e-05	7	7676385	7677042	ENSOARG00000016888 ENSOARG00000016888	IQGAP2、IQGAP2
7	7677043	7677112	1.27e-05	7	7677043	7677112	ENSOARG00000016888	IQGAP2
7	7677113	7681568	1.27e-05	7	7677113	7681568	ENSOARG00000016888 ENSOARG00000016888	IQGAP2、IQGAP2
7	7681569	7681777	1.27e-05	7	7681569	7681777	ENSOARG00000016888	IQGAP2
7	7690680	7690829	1.27e-05	7	7690680	7690829	ENSOARG00000016888	IQGAP2
7	7690830	7694035	1.27e-05	7	7690830	7694035	ENSOARG00000016888 ENSOARG00000016888	IQGAP2、IQGAP2
7	7694036	7694199	1.27e-05	7	7694036	7694199	ENSOARG00000016888	IQGAP2
7	7694200	7696610	1.27e-05	7	7694200	7696610	ENSOARG00000016888 ENSOARG00000016888	IQGAP2、IQGAP2
7	7696611	7696835	1.27e-05	7	7696611	7696835	ENSOARG00000016888	IQGAP2
7	7696836	7698192	1.27e-05	7	7696836	7698192	ENSOARG00000016888 ENSOARG00000016888	IQGAP2、IQGAP2
7	7698193	7698333	1.27e-05	7	7698193	7698333	ENSOARG00000016888	IQGAP2
7	7698334	7698679	1.27e-05	7	7698334	7698679	ENSOARG00000016888 ENSOARG00000016888	IQGAP2、IQGAP2
7	7698680	7698764	1.27e-05	7	7698680	7698764	ENSOARG00000016888	IQGAP2
7	7698765	7699325	1.27e-05	7	7698765	7699325	ENSOARG00000016888 ENSOARG00000016888	IQGAP2、IQGAP2
7	7699326	7699558	1.27e-05	7	7699326	7699558	ENSOARG00000016888	IQGAP2
7	7702059	7702191	1.27e-05	7	7702059	7702191	ENSOARG00000016888	IQGAP2
7	7702192	7709036	1.27e-05	7	7702192	7709036	ENSOARG00000016888 ENSOARG00000016888	IQGAP2、IQGAP2
7	7709037	7709139	1.27e-05	7	7709037	7709139	ENSOARG00000016888	IQGAP2
7	7709140	7709667	1.27e-05	7	7709140	7709667	ENSOARG00000016888 ENSOARG00000016888	IQGAP2、IQGAP2
7	7709668	7709809	1.27e-05	7	7709668	7709809	ENSOARG00000016888	IQGAP2
7	7719007	7719094	1.27e-05	7	7719007	7719094	ENSOARG00000016888	IQGAP2
7	7719095	7721017	1.27e-05	7	7719095	7721017	ENSOARG00000016888 ENSOARG00000016888	IQGAP2、IQGAP2
7	7721018	7721230	1.27e-05	7	7721018	7721230	ENSOARG00000016888	IQGAP2
7	7721231	7723666	1.27e-05	7	7721231	7723666	ENSOARG00000016888 ENSOARG00000016888	IQGAP2、IQGAP2
7	7723667	7723827	1.27e-05	7	7723667	7723827	ENSOARG00000016888	IQGAP2
7	7723828	7725506	1.27e-05	7	7723828	7725506	ENSOARG00000016888 ENSOARG00000016888	IQGAP2、IQGAP2
7	7725507	7725644	1.27e-05	7	7725507	7725644	ENSOARG00000016888	IQGAP2
7	7725645	7727347	1.27e-05	7	7725645	7727347	ENSOARG00000016888 ENSOARG00000016888	IQGAP2、IQGAP2
7	7727348	7727456	1.27e-05	7	7727348	7727456	ENSOARG00000016888	IQGAP2
7	7727457	7731162	1.27e-05	7	7727457	7731162	ENSOARG00000016888 ENSOARG00000016888	IQGAP2、IQGAP2
7	7731163	7731273	1.27e-05	7	7731163	7731273	ENSOARG00000016888	IQGAP2
7	7743309	7743316	1.27e-05	7	7743309	7743316	ENSOARG00000016937	F2R
7	7743317	7743713	1.27e-05	7	7743317	7743713	ENSOARG00000016937 ENSOARG00000016937	F2R、F2R
7	7743714	7743793	1.27e-05	7	7743714	7743793	ENSOARG00000016937	F2R
7	7759008	7759696	1.27e-05	7	7759008	7759696	ENSOARG00000016937	F2R
7	7759697	7759700	1.27e-05	7	7759697	7759700	ENSOARG00000016937 ENSOARG00000016937	F2R、F2R
7	7759701	7760186	1.27e-05	7	7759701	7760186	ENSOARG00000016937	F2R
7	7839773	7840876	1.27e-05	7	7839773	7840876	ENSOARG00000011584	F2RL1
7	7867040	7867180	1.27e-05	7	7867040	7867180	ENSOARG00000016947	S100Z
7	7867181	7869000	1.27e-05	7	7867181	7869000	ENSOARG00000016947 ENSOARG00000016947	S100Z、S100Z
7	7869001	7869156	1.27e-05	7	7869001	7869156	ENSOARG00000016947	S100Z
7	7910104	7910184	1.27e-05	7	7910104	7910184	ENSOARG00000016960	CRHBP
7	7910185	7910547	1.27e-05	7	7910185	7910547	ENSOARG00000016960 ENSOARG00000016960	CRHBP、CRHBP
7	7910548	7910819	1.27e-05	7	7910548	7910819	ENSOARG00000016960	CRHBP
7	7910820	7912189	1.27e-05	7	7910820	7912189	ENSOARG00000016960 ENSOARG00000016960	CRHBP、CRHBP
7	7912190	7912404	1.27e-05	7	7912190	7912404	ENSOARG00000016960	CRHBP
7	7914092	7914240	1.27e-05	7	7914092	7914240	ENSOARG00000016960	CRHBP
7	7914241	7917865	1.27e-05	7	7914241	7917865	ENSOARG00000016960 ENSOARG00000016960	CRHBP、CRHBP
7	7917866	7917983	1.27e-05	7	7917866	7917983	ENSOARG00000016960	CRHBP
7	7917984	7921903	1.27e-05	7	7917984	7921903	ENSOARG00000016960 ENSOARG00000016960	CRHBP、CRHBP
7	7921904	7922058	1.27e-05	7	7921904	7922058	ENSOARG00000016960	CRHBP
7	7950847	7951338	1.27e-05	7	7950847	7951338	ENSOARG00000011596	NUDT15
7	7992231	7992440	1.27e-05	7	7992231	7992440	ENSOARG00000016987	AGGF1
7	7996662	7996764	1.27e-05	7	7996662	7996764	ENSOARG00000016987	AGGF1
7	7996765	7997790	1.27e-05	7	7996765	7997790	ENSOARG00000016987 ENSOARG00000016987	AGGF1、AGGF1
7	7997791	7997993	1.27e-05	7	7997791	7997993	ENSOARG00000016987	AGGF1
7	7997994	7998815	1.27e-05	7	7997994	7998815	ENSOARG00000016987 ENSOARG00000016987	AGGF1、AGGF1
7	7998816	7998980	1.27e-05	7	7998816	7998980	ENSOARG00000016987	AGGF1
7	7998981	8002569	1.27e-05	7	7998981	8002569	ENSOARG00000016987 ENSOARG00000016987	AGGF1、AGGF1
7	8002570	8002758	1.27e-05	7	8002570	8002758	ENSOARG00000016987	AGGF1
7	8015470	8015800	1.27e-05	7	8015470	8015800	ENSOARG00000016987	AGGF1
7	8015801	8017070	1.27e-05	7	8015801	8017070	ENSOARG00000016987 ENSOARG00000016987	AGGF1、AGGF1
7	8017071	8017182	1.27e-05	7	8017071	8017182	ENSOARG00000016987	AGGF1
7	8017183	8018348	1.27e-05	7	8017183	8018348	ENSOARG00000016987 ENSOARG00000016987	AGGF1、AGGF1
7	8018349	8018400	1.27e-05	7	8018349	8018400	ENSOARG00000016987	AGGF1
7	8018401	8022214	1.27e-05	7	8018401	8022214	ENSOARG00000016987 ENSOARG00000016987	AGGF1、AGGF1
7	8022215	8022316	1.27e-05	7	8022215	8022316	ENSOARG00000016987	AGGF1
7	8022317	8023201	1.27e-05	7	8022317	8023201	ENSOARG00000016987 ENSOARG00000016987	AGGF1、AGGF1
7	8023202	8023367	1.27e-05	7	8023202	8023367	ENSOARG00000016987	AGGF1
7	8023368	8024898	1.27e-05	7	8023368	8024898	ENSOARG00000016987 ENSOARG00000016987	AGGF1、AGGF1
7	8024899	8024981	1.27e-05	7	8024899	8024981	ENSOARG00000016987	AGGF1
7	8030030	8030157	1.27e-05	7	8030030	8030157	ENSOARG00000016987	AGGF1
7	8030158	8031767	1.27e-05	7	8030158	8031767	ENSOARG00000016987 ENSOARG00000016987	AGGF1、AGGF1
7	8031768	8031867	1.27e-05	7	8031768	8031867	ENSOARG00000016987	AGGF1
7	8031868	8033101	1.27e-05	7	8031868	8033101	ENSOARG00000016987 ENSOARG00000016987	AGGF1、AGGF1
7	8033102	8033299	1.27e-05	7	8033102	8033299	ENSOARG00000016987	AGGF1
7	7210249	7264552	1.27e-05	7	7210249	7264552	ENSOARG00000016846 ENSOARG00000016846	SV2C、SV2C
7	7264734	7278683	1.27e-05	7	7264734	7278683	ENSOARG00000016846 ENSOARG00000016846	SV2C、SV2C
7	7356317	7357799	1.27e-05	7	7356317	7357799	ENSOARG00000016846 ENSOARG00000016846	SV2C、SV2C
7	7358640	7373070	1.27e-05	7	7358640	7373070	ENSOARG00000016846 ENSOARG00000016846	SV2C、SV2C
7	7373252	7424765	1.27e-05	7	7373252	7424765	ENSOARG00000016846 ENSOARG00000016888	SV2C、IQGAP2
7	7473629	7585592	1.27e-05	7	7473629	7585592	ENSOARG00000016888 ENSOARG00000016888	IQGAP2、IQGAP2
7	7585750	7593990	1.27e-05	7	7585750	7593990	ENSOARG00000016888 ENSOARG00000016888	IQGAP2、IQGAP2
7	7615162	7619780	1.27e-05	7	7615162	7619780	ENSOARG00000016888 ENSOARG00000016888	IQGAP2、IQGAP2
7	7630246	7639389	1.27e-05	7	7630246	7639389	ENSOARG00000016888 ENSOARG00000016888	IQGAP2、IQGAP2
7	7650997	7655343	1.27e-05	7	7650997	7655343	ENSOARG00000016918 ENSOARG00000016888	F2RL2、IQGAP2
7	7667237	7673705	1.27e-05	7	7667237	7673705	ENSOARG00000016888 ENSOARG00000016888	IQGAP2、IQGAP2
7	7681778	7690679	1.27e-05	7	7681778	7690679	ENSOARG00000016888 ENSOARG00000016888	IQGAP2、IQGAP2
7	7699559	7702058	1.27e-05	7	7699559	7702058	ENSOARG00000016888 ENSOARG00000016888	IQGAP2、IQGAP2
7	7709810	7719006	1.27e-05	7	7709810	7719006	ENSOARG00000016888 ENSOARG00000016888	IQGAP2、IQGAP2
7	7743794	7759007	1.27e-05	7	7743794	7759007	ENSOARG00000016937 ENSOARG00000016937	F2R、F2R
7	7760187	7839772	1.27e-05	7	7760187	7839772	ENSOARG00000016937 ENSOARG00000011584	F2R、F2RL1
7	7869157	7910103	1.27e-05	7	7869157	7910103	ENSOARG00000016947 ENSOARG00000016960	S100Z、CRHBP
7	7912405	7914091	1.27e-05	7	7912405	7914091	ENSOARG00000016960 ENSOARG00000016960	CRHBP、CRHBP
7	7922059	7950846	1.27e-05	7	7922059	7950846	ENSOARG00000016960 ENSOARG00000011596	CRHBP、NUDT15
7	7951339	7992230	1.27e-05	7	7951339	7992230	ENSOARG00000011596 ENSOARG00000016987	NUDT15、AGGF1
7	8002759	8015469	1.27e-05	7	8002759	8015469	ENSOARG00000016987 ENSOARG00000016987	AGGF1、AGGF1
7	8024982	8030029	1.27e-05	7	8024982	8030029	ENSOARG00000016987 ENSOARG00000016987	AGGF1、AGGF1
7	7200001	7209668	1.27e-05	7	6898756	7209668	ENSOARG00000016818 ENSOARG00000016846	POC5、SV2C
7	7424812	7473528	1.27e-05	7	7424812	7473528	ENSOARG00000016888 ENSOARG00000016888	IQGAP2、IQGAP2
7	7597416	7611691	1.27e-05	7	7597416	7611691	ENSOARG00000016888 ENSOARG00000016888	IQGAP2、IQGAP2
7	7731274	7743308	1.27e-05	7	7731274	7743308	ENSOARG00000016888 ENSOARG00000016937	IQGAP2、F2R
7	7840877	7867039	1.27e-05	7	7840877	7867039	ENSOARG00000011584 ENSOARG00000016947	F2RL1、S100Z
7	7992441	7996661	1.27e-05	7	7992441	7996661	ENSOARG00000016987 ENSOARG00000016987	AGGF1、AGGF1
7	8033300	8200000	1.27e-05	7	8033300	8223461	ENSOARG00000016987 ENSOARG00000011611	AGGF1、NA
7	7278836	7341926	1.27e-05	7	7278836	7341926	ENSOARG00000016846 ENSOARG00000016846	SV2C、SV2C
8	14793301	14793322	1.26e-05	8	14793301	14793322	ENSOARG00000008072	TRDN
8	14855078	14855287	1.26e-05	8	14855078	14855287	ENSOARG00000008072	TRDN
8	14880473	14880637	1.26e-05	8	14880473	14880637	ENSOARG00000008072	TRDN
8	14880638	14881670	1.26e-05	8	14880638	14881670	ENSOARG00000008072 ENSOARG00000008072	TRDN、TRDN
8	14881671	14881703	1.26e-05	8	14881671	14881703	ENSOARG00000008072	TRDN
8	14904694	14904753	1.26e-05	8	14904694	14904753	ENSOARG00000008072	TRDN
8	14916688	14916741	1.26e-05	8	14916688	14916741	ENSOARG00000008072	TRDN
8	14916742	14919802	1.26e-05	8	14916742	14919802	ENSOARG00000008072 ENSOARG00000008072	TRDN、TRDN
8	14919803	14919862	1.26e-05	8	14919803	14919862	ENSOARG00000008072	TRDN
8	14929289	14929468	1.26e-05	8	14929289	14929468	ENSOARG00000008072	TRDN
8	14929469	14935534	1.26e-05	8	14929469	14935534	ENSOARG00000008072 ENSOARG00000008072	TRDN、TRDN
8	14935535	14935593	1.26e-05	8	14935535	14935593	ENSOARG00000008072	TRDN
8	15327935	15328019	1.26e-05	8	15327935	15328019	ENSOARG00000008112	CLVS2
8	15327935	15328019	1.26e-05	8	15327935	15328019	ENSOARG00000008112	CLVS2
8	15328020	15335215	1.26e-05	8	15328020	15335215	ENSOARG00000008112 ENSOARG00000008112	CLVS2、CLVS2
8	15335437	15342433	1.26e-05	8	15335437	15342433	ENSOARG00000008112 ENSOARG00000008112	CLVS2、CLVS2
8	15342434	15342544	1.26e-05	8	15342434	15342544	ENSOARG00000008112	CLVS2
8	15342434	15342544	1.26e-05	8	15342434	15342544	ENSOARG00000008112	CLVS2
8	15389142	15389316	1.26e-05	8	15389142	15389316	ENSOARG00000008112	CLVS2
8	15389142	15389316	1.26e-05	8	15389142	15389316	ENSOARG00000008112	CLVS2
8	14855288	14880472	1.26e-05	8	14855288	14880472	ENSOARG00000008072 ENSOARG00000008072	TRDN、TRDN
8	14881704	14904693	1.26e-05	8	14881704	14904693	ENSOARG00000008072 ENSOARG00000008072	TRDN、TRDN
8	14904754	14916687	1.26e-05	8	14904754	14916687	ENSOARG00000008072 ENSOARG00000008072	TRDN、TRDN
8	14919863	14929288	1.26e-05	8	14919863	14929288	ENSOARG00000008072 ENSOARG00000008072	TRDN、TRDN
8	15342545	15389141	1.26e-05	8	15342545	15389141	ENSOARG00000008112 ENSOARG00000008112	CLVS2、CLVS2
8	15389317	15400000	1.26e-05	8	15389317	15402030	ENSOARG00000008112 ENSOARG00000008112	CLVS2、CLVS2
8	14793323	14855077	1.26e-05	8	14793323	14855077	ENSOARG00000008072 ENSOARG00000008072	TRDN、TRDN
8	14935594	15327934	1.26e-05	8	14935594	15327934	ENSOARG00000008072 ENSOARG00000008112	TRDN、CLVS2
8	15335216	15335436	1.26e-05	8	15335216	15335436	ENSOARG00000008112	CLVS2
8	15335216	15335436	1.26e-05	8	15335216	15335436	ENSOARG00000008112	CLVS2
8	14400001	14793300	1.26e-05	8	14080154	14793300	ENSOARG00000008039 ENSOARG00000008072	NA、TRDN
8	14793301	14793322	1.25e-05	8	14793301	14793322	ENSOARG00000008072	TRDN
8	14855078	14855287	1.25e-05	8	14855078	14855287	ENSOARG00000008072	TRDN
8	14880473	14880637	1.25e-05	8	14880473	14880637	ENSOARG00000008072	TRDN
8	14880638	14881670	1.25e-05	8	14880638	14881670	ENSOARG00000008072 ENSOARG00000008072	TRDN、TRDN
8	14881671	14881703	1.25e-05	8	14881671	14881703	ENSOARG00000008072	TRDN
8	14904694	14904753	1.25e-05	8	14904694	14904753	ENSOARG00000008072	TRDN
8	14916688	14916741	1.25e-05	8	14916688	14916741	ENSOARG00000008072	TRDN
8	14916742	14919802	1.25e-05	8	14916742	14919802	ENSOARG00000008072 ENSOARG00000008072	TRDN、TRDN
8	14919803	14919862	1.25e-05	8	14919803	14919862	ENSOARG00000008072	TRDN
8	14929289	14929468	1.25e-05	8	14929289	14929468	ENSOARG00000008072	TRDN
8	14929469	14935534	1.25e-05	8	14929469	14935534	ENSOARG00000008072 ENSOARG00000008072	TRDN、TRDN
8	14935535	14935593	1.25e-05	8	14935535	14935593	ENSOARG00000008072	TRDN
8	15327935	15328019	1.25e-05	8	15327935	15328019	ENSOARG00000008112	CLVS2
8	15327935	15328019	1.25e-05	8	15327935	15328019	ENSOARG00000008112	CLVS2
8	15328020	15335215	1.25e-05	8	15328020	15335215	ENSOARG00000008112 ENSOARG00000008112	CLVS2、CLVS2
8	15335437	15342433	1.25e-05	8	15335437	15342433	ENSOARG00000008112 ENSOARG00000008112	CLVS2、CLVS2
8	15342434	15342544	1.25e-05	8	15342434	15342544	ENSOARG00000008112	CLVS2
8	15342434	15342544	1.25e-05	8	15342434	15342544	ENSOARG00000008112	CLVS2
8	14855288	14880472	1.25e-05	8	14855288	14880472	ENSOARG00000008072 ENSOARG00000008072	TRDN、TRDN
8	14881704	14904693	1.25e-05	8	14881704	14904693	ENSOARG00000008072 ENSOARG00000008072	TRDN、TRDN
8	14904754	14916687	1.25e-05	8	14904754	14916687	ENSOARG00000008072 ENSOARG00000008072	TRDN、TRDN
8	14919863	14929288	1.25e-05	8	14919863	14929288	ENSOARG00000008072 ENSOARG00000008072	TRDN、TRDN
8	15342545	15350000	1.25e-05	8	15342545	15389141	ENSOARG00000008112 ENSOARG00000008112	CLVS2、CLVS2
8	14793323	14855077	1.25e-05	8	14793323	14855077	ENSOARG00000008072 ENSOARG00000008072	TRDN、TRDN
8	14935594	15327934	1.25e-05	8	14935594	15327934	ENSOARG00000008072 ENSOARG00000008112	TRDN、CLVS2
8	15335216	15335436	1.25e-05	8	15335216	15335436	ENSOARG00000008112	CLVS2
8	15335216	15335436	1.25e-05	8	15335216	15335436	ENSOARG00000008112	CLVS2
8	14350001	14793300	1.25e-05	8	14080154	14793300	ENSOARG00000008039 ENSOARG00000008072	NA、TRDN
8	14793301	14793322	1.25e-05	8	14793301	14793322	ENSOARG00000008072	TRDN
8	14855078	14855287	1.25e-05	8	14855078	14855287	ENSOARG00000008072	TRDN
8	14880473	14880637	1.25e-05	8	14880473	14880637	ENSOARG00000008072	TRDN
8	14880638	14881670	1.25e-05	8	14880638	14881670	ENSOARG00000008072 ENSOARG00000008072	TRDN、TRDN
8	14881671	14881703	1.25e-05	8	14881671	14881703	ENSOARG00000008072	TRDN
8	14904694	14904753	1.25e-05	8	14904694	14904753	ENSOARG00000008072	TRDN
8	14916688	14916741	1.25e-05	8	14916688	14916741	ENSOARG00000008072	TRDN
8	14916742	14919802	1.25e-05	8	14916742	14919802	ENSOARG00000008072 ENSOARG00000008072	TRDN、TRDN
8	14919803	14919862	1.25e-05	8	14919803	14919862	ENSOARG00000008072	TRDN
8	14929289	14929468	1.25e-05	8	14929289	14929468	ENSOARG00000008072	TRDN
8	14929469	14935534	1.25e-05	8	14929469	14935534	ENSOARG00000008072 ENSOARG00000008072	TRDN、TRDN
8	14935535	14935593	1.25e-05	8	14935535	14935593	ENSOARG00000008072	TRDN
8	14855288	14880472	1.25e-05	8	14855288	14880472	ENSOARG00000008072 ENSOARG00000008072	TRDN、TRDN
8	14881704	14904693	1.25e-05	8	14881704	14904693	ENSOARG00000008072 ENSOARG00000008072	TRDN、TRDN
8	14904754	14916687	1.25e-05	8	14904754	14916687	ENSOARG00000008072 ENSOARG00000008072	TRDN、TRDN
8	14919863	14929288	1.25e-05	8	14919863	14929288	ENSOARG00000008072 ENSOARG00000008072	TRDN、TRDN
8	14793323	14855077	1.25e-05	8	14793323	14855077	ENSOARG00000008072 ENSOARG00000008072	TRDN、TRDN
8	14935594	15300000	1.25e-05	8	14935594	15327934	ENSOARG00000008072 ENSOARG00000008112	TRDN、CLVS2
8	14300001	14793300	1.25e-05	8	14080154	14793300	ENSOARG00000008039 ENSOARG00000008072	NA、TRDN
7	7209669	7210248	1.25e-05	7	7209669	7210248	ENSOARG00000016846	SV2C
7	7264553	7264733	1.25e-05	7	7264553	7264733	ENSOARG00000016846	SV2C
7	7278684	7278835	1.25e-05	7	7278684	7278835	ENSOARG00000016846	SV2C
7	7341927	7342060	1.25e-05	7	7341927	7342060	ENSOARG00000016846	SV2C
7	7342061	7342508	1.25e-05	7	7342061	7342508	ENSOARG00000016846 ENSOARG00000016846	SV2C、SV2C
7	7342509	7342598	1.25e-05	7	7342509	7342598	ENSOARG00000016846	SV2C
7	7342599	7347015	1.25e-05	7	7342599	7347015	ENSOARG00000016846 ENSOARG00000016846	SV2C、SV2C
7	7347016	7347126	1.25e-05	7	7347016	7347126	ENSOARG00000016846	SV2C
7	7347127	7347697	1.25e-05	7	7347127	7347697	ENSOARG00000016846 ENSOARG00000016846	SV2C、SV2C
7	7347698	7347786	1.25e-05	7	7347698	7347786	ENSOARG00000016846	SV2C
7	7347787	7353045	1.25e-05	7	7347787	7353045	ENSOARG00000016846 ENSOARG00000016846	SV2C、SV2C
7	7353046	7353204	1.25e-05	7	7353046	7353204	ENSOARG00000016846	SV2C
7	7353205	7356182	1.25e-05	7	7353205	7356182	ENSOARG00000016846 ENSOARG00000016846	SV2C、SV2C
7	7356183	7356316	1.25e-05	7	7356183	7356316	ENSOARG00000016846	SV2C
7	7357800	7358003	1.25e-05	7	7357800	7358003	ENSOARG00000016846	SV2C
7	7358004	7358479	1.25e-05	7	7358004	7358479	ENSOARG00000016846 ENSOARG00000016846	SV2C、SV2C
7	7358480	7358639	1.25e-05	7	7358480	7358639	ENSOARG00000016846	SV2C
7	7373071	7373251	1.25e-05	7	7373071	7373251	ENSOARG00000016846	SV2C
7	7424766	7424811	1.25e-05	7	7424766	7424811	ENSOARG00000016888	IQGAP2
7	7473529	7473628	1.25e-05	7	7473529	7473628	ENSOARG00000016888	IQGAP2
7	7585593	7585749	1.25e-05	7	7585593	7585749	ENSOARG00000016888	IQGAP2
7	7593991	7594068	1.25e-05	7	7593991	7594068	ENSOARG00000016888	IQGAP2
7	7594069	7597338	1.25e-05	7	7594069	7597338	ENSOARG00000016888 ENSOARG00000016888	IQGAP2、IQGAP2
7	7597339	7597415	1.25e-05	7	7597339	7597415	ENSOARG00000016888	IQGAP2
7	7611692	7611759	1.25e-05	7	7611692	7611759	ENSOARG00000016888	IQGAP2
7	7611760	7612076	1.25e-05	7	7611760	7612076	ENSOARG00000016888 ENSOARG00000016888	IQGAP2、IQGAP2
7	7612077	7612190	1.25e-05	7	7612077	7612190	ENSOARG00000016888	IQGAP2
7	7612191	7612835	1.25e-05	7	7612191	7612835	ENSOARG00000016888 ENSOARG00000016888	IQGAP2、IQGAP2
7	7612836	7613014	1.25e-05	7	7612836	7613014	ENSOARG00000016888	IQGAP2
7	7613015	7615073	1.25e-05	7	7613015	7615073	ENSOARG00000016888 ENSOARG00000016888	IQGAP2、IQGAP2
7	7615074	7615161	1.25e-05	7	7615074	7615161	ENSOARG00000016888	IQGAP2
7	7619781	7619944	1.25e-05	7	7619781	7619944	ENSOARG00000016888	IQGAP2
7	7619945	7622549	1.25e-05	7	7619945	7622549	ENSOARG00000016888 ENSOARG00000016888	IQGAP2、IQGAP2
7	7622550	7622710	1.25e-05	7	7622550	7622710	ENSOARG00000016888	IQGAP2
7	7622711	7630120	1.25e-05	7	7622711	7630120	ENSOARG00000016888 ENSOARG00000016888	IQGAP2、IQGAP2
7	7630121	7630245	1.25e-05	7	7630121	7630245	ENSOARG00000016888	IQGAP2
7	7639390	7639553	1.25e-05	7	7639390	7639553	ENSOARG00000016888	IQGAP2
7	7639554	7644834	1.25e-05	7	7639554	7644834	ENSOARG00000016888 ENSOARG00000016918	IQGAP2、F2RL2
7	7644835	7645904	1.25e-05	7	7644835	7645904	ENSOARG00000016918	F2RL2
7	7645905	7650932	1.25e-05	7	7645905	7650932	ENSOARG00000016918 ENSOARG00000016918	F2RL2、F2RL2
7	7650933	7650996	1.25e-05	7	7650933	7650996	ENSOARG00000016918	F2RL2
7	7655344	7655434	1.25e-05	7	7655344	7655434	ENSOARG00000016888	IQGAP2
7	7655435	7660121	1.25e-05	7	7655435	7660121	ENSOARG00000016888 ENSOARG00000016888	IQGAP2、IQGAP2
7	7660122	7660289	1.25e-05	7	7660122	7660289	ENSOARG00000016888	IQGAP2
7	7660290	7665115	1.25e-05	7	7660290	7665115	ENSOARG00000016888 ENSOARG00000016888	IQGAP2、IQGAP2
7	7665116	7665258	1.25e-05	7	7665116	7665258	ENSOARG00000016888	IQGAP2
7	7665259	7667065	1.25e-05	7	7665259	7667065	ENSOARG00000016888 ENSOARG00000016888	IQGAP2、IQGAP2
7	7667066	7667236	1.25e-05	7	7667066	7667236	ENSOARG00000016888	IQGAP2
7	7673706	7673789	1.25e-05	7	7673706	7673789	ENSOARG00000016888	IQGAP2
7	7673790	7676312	1.25e-05	7	7673790	7676312	ENSOARG00000016888 ENSOARG00000016888	IQGAP2、IQGAP2
7	7676313	7676384	1.25e-05	7	7676313	7676384	ENSOARG00000016888	IQGAP2
7	7676385	7677042	1.25e-05	7	7676385	7677042	ENSOARG00000016888 ENSOARG00000016888	IQGAP2、IQGAP2
7	7677043	7677112	1.25e-05	7	7677043	7677112	ENSOARG00000016888	IQGAP2
7	7677113	7681568	1.25e-05	7	7677113	7681568	ENSOARG00000016888 ENSOARG00000016888	IQGAP2、IQGAP2
7	7681569	7681777	1.25e-05	7	7681569	7681777	ENSOARG00000016888	IQGAP2
7	7690680	7690829	1.25e-05	7	7690680	7690829	ENSOARG00000016888	IQGAP2
7	7690830	7694035	1.25e-05	7	7690830	7694035	ENSOARG00000016888 ENSOARG00000016888	IQGAP2、IQGAP2
7	7694036	7694199	1.25e-05	7	7694036	7694199	ENSOARG00000016888	IQGAP2
7	7694200	7696610	1.25e-05	7	7694200	7696610	ENSOARG00000016888 ENSOARG00000016888	IQGAP2、IQGAP2
7	7696611	7696835	1.25e-05	7	7696611	7696835	ENSOARG00000016888	IQGAP2
7	7696836	7698192	1.25e-05	7	7696836	7698192	ENSOARG00000016888 ENSOARG00000016888	IQGAP2、IQGAP2
7	7698193	7698333	1.25e-05	7	7698193	7698333	ENSOARG00000016888	IQGAP2
7	7698334	7698679	1.25e-05	7	7698334	7698679	ENSOARG00000016888 ENSOARG00000016888	IQGAP2、IQGAP2
7	7698680	7698764	1.25e-05	7	7698680	7698764	ENSOARG00000016888	IQGAP2
7	7698765	7699325	1.25e-05	7	7698765	7699325	ENSOARG00000016888 ENSOARG00000016888	IQGAP2、IQGAP2
7	7699326	7699558	1.25e-05	7	7699326	7699558	ENSOARG00000016888	IQGAP2
7	7702059	7702191	1.25e-05	7	7702059	7702191	ENSOARG00000016888	IQGAP2
7	7702192	7709036	1.25e-05	7	7702192	7709036	ENSOARG00000016888 ENSOARG00000016888	IQGAP2、IQGAP2
7	7709037	7709139	1.25e-05	7	7709037	7709139	ENSOARG00000016888	IQGAP2
7	7709140	7709667	1.25e-05	7	7709140	7709667	ENSOARG00000016888 ENSOARG00000016888	IQGAP2、IQGAP2
7	7709668	7709809	1.25e-05	7	7709668	7709809	ENSOARG00000016888	IQGAP2
7	7719007	7719094	1.25e-05	7	7719007	7719094	ENSOARG00000016888	IQGAP2
7	7719095	7721017	1.25e-05	7	7719095	7721017	ENSOARG00000016888 ENSOARG00000016888	IQGAP2、IQGAP2
7	7721018	7721230	1.25e-05	7	7721018	7721230	ENSOARG00000016888	IQGAP2
7	7721231	7723666	1.25e-05	7	7721231	7723666	ENSOARG00000016888 ENSOARG00000016888	IQGAP2、IQGAP2
7	7723667	7723827	1.25e-05	7	7723667	7723827	ENSOARG00000016888	IQGAP2
7	7723828	7725506	1.25e-05	7	7723828	7725506	ENSOARG00000016888 ENSOARG00000016888	IQGAP2、IQGAP2
7	7725507	7725644	1.25e-05	7	7725507	7725644	ENSOARG00000016888	IQGAP2
7	7725645	7727347	1.25e-05	7	7725645	7727347	ENSOARG00000016888 ENSOARG00000016888	IQGAP2、IQGAP2
7	7727348	7727456	1.25e-05	7	7727348	7727456	ENSOARG00000016888	IQGAP2
7	7727457	7731162	1.25e-05	7	7727457	7731162	ENSOARG00000016888 ENSOARG00000016888	IQGAP2、IQGAP2
7	7731163	7731273	1.25e-05	7	7731163	7731273	ENSOARG00000016888	IQGAP2
7	7743309	7743316	1.25e-05	7	7743309	7743316	ENSOARG00000016937	F2R
7	7743317	7743713	1.25e-05	7	7743317	7743713	ENSOARG00000016937 ENSOARG00000016937	F2R、F2R
7	7743714	7743793	1.25e-05	7	7743714	7743793	ENSOARG00000016937	F2R
7	7759008	7759696	1.25e-05	7	7759008	7759696	ENSOARG00000016937	F2R
7	7759697	7759700	1.25e-05	7	7759697	7759700	ENSOARG00000016937 ENSOARG00000016937	F2R、F2R
7	7759701	7760186	1.25e-05	7	7759701	7760186	ENSOARG00000016937	F2R
7	7839773	7840876	1.25e-05	7	7839773	7840876	ENSOARG00000011584	F2RL1
7	7867040	7867180	1.25e-05	7	7867040	7867180	ENSOARG00000016947	S100Z
7	7867181	7869000	1.25e-05	7	7867181	7869000	ENSOARG00000016947 ENSOARG00000016947	S100Z、S100Z
7	7869001	7869156	1.25e-05	7	7869001	7869156	ENSOARG00000016947	S100Z
7	7910104	7910184	1.25e-05	7	7910104	7910184	ENSOARG00000016960	CRHBP
7	7910185	7910547	1.25e-05	7	7910185	7910547	ENSOARG00000016960 ENSOARG00000016960	CRHBP、CRHBP
7	7910548	7910819	1.25e-05	7	7910548	7910819	ENSOARG00000016960	CRHBP
7	7910820	7912189	1.25e-05	7	7910820	7912189	ENSOARG00000016960 ENSOARG00000016960	CRHBP、CRHBP
7	7912190	7912404	1.25e-05	7	7912190	7912404	ENSOARG00000016960	CRHBP
7	7914092	7914240	1.25e-05	7	7914092	7914240	ENSOARG00000016960	CRHBP
7	7914241	7917865	1.25e-05	7	7914241	7917865	ENSOARG00000016960 ENSOARG00000016960	CRHBP、CRHBP
7	7917866	7917983	1.25e-05	7	7917866	7917983	ENSOARG00000016960	CRHBP
7	7917984	7921903	1.25e-05	7	7917984	7921903	ENSOARG00000016960 ENSOARG00000016960	CRHBP、CRHBP
7	7921904	7922058	1.25e-05	7	7921904	7922058	ENSOARG00000016960	CRHBP
7	7950847	7951338	1.25e-05	7	7950847	7951338	ENSOARG00000011596	NUDT15
7	7992231	7992440	1.25e-05	7	7992231	7992440	ENSOARG00000016987	AGGF1
7	7996662	7996764	1.25e-05	7	7996662	7996764	ENSOARG00000016987	AGGF1
7	7996765	7997790	1.25e-05	7	7996765	7997790	ENSOARG00000016987 ENSOARG00000016987	AGGF1、AGGF1
7	7997791	7997993	1.25e-05	7	7997791	7997993	ENSOARG00000016987	AGGF1
7	7997994	7998815	1.25e-05	7	7997994	7998815	ENSOARG00000016987 ENSOARG00000016987	AGGF1、AGGF1
7	7998816	7998980	1.25e-05	7	7998816	7998980	ENSOARG00000016987	AGGF1
7	7998981	8002569	1.25e-05	7	7998981	8002569	ENSOARG00000016987 ENSOARG00000016987	AGGF1、AGGF1
7	8002570	8002758	1.25e-05	7	8002570	8002758	ENSOARG00000016987	AGGF1
7	8015470	8015800	1.25e-05	7	8015470	8015800	ENSOARG00000016987	AGGF1
7	8015801	8017070	1.25e-05	7	8015801	8017070	ENSOARG00000016987 ENSOARG00000016987	AGGF1、AGGF1
7	8017071	8017182	1.25e-05	7	8017071	8017182	ENSOARG00000016987	AGGF1
7	8017183	8018348	1.25e-05	7	8017183	8018348	ENSOARG00000016987 ENSOARG00000016987	AGGF1、AGGF1
7	8018349	8018400	1.25e-05	7	8018349	8018400	ENSOARG00000016987	AGGF1
7	8018401	8022214	1.25e-05	7	8018401	8022214	ENSOARG00000016987 ENSOARG00000016987	AGGF1、AGGF1
7	8022215	8022316	1.25e-05	7	8022215	8022316	ENSOARG00000016987	AGGF1
7	8022317	8023201	1.25e-05	7	8022317	8023201	ENSOARG00000016987 ENSOARG00000016987	AGGF1、AGGF1
7	8023202	8023367	1.25e-05	7	8023202	8023367	ENSOARG00000016987	AGGF1
7	8023368	8024898	1.25e-05	7	8023368	8024898	ENSOARG00000016987 ENSOARG00000016987	AGGF1、AGGF1
7	8024899	8024981	1.25e-05	7	8024899	8024981	ENSOARG00000016987	AGGF1
7	8030030	8030157	1.25e-05	7	8030030	8030157	ENSOARG00000016987	AGGF1
7	8030158	8031767	1.25e-05	7	8030158	8031767	ENSOARG00000016987 ENSOARG00000016987	AGGF1、AGGF1
7	8031768	8031867	1.25e-05	7	8031768	8031867	ENSOARG00000016987	AGGF1
7	8031868	8033101	1.25e-05	7	8031868	8033101	ENSOARG00000016987 ENSOARG00000016987	AGGF1、AGGF1
7	8033102	8033299	1.25e-05	7	8033102	8033299	ENSOARG00000016987	AGGF1
7	7210249	7264552	1.25e-05	7	7210249	7264552	ENSOARG00000016846 ENSOARG00000016846	SV2C、SV2C
7	7264734	7278683	1.25e-05	7	7264734	7278683	ENSOARG00000016846 ENSOARG00000016846	SV2C、SV2C
7	7356317	7357799	1.25e-05	7	7356317	7357799	ENSOARG00000016846 ENSOARG00000016846	SV2C、SV2C
7	7358640	7373070	1.25e-05	7	7358640	7373070	ENSOARG00000016846 ENSOARG00000016846	SV2C、SV2C
7	7373252	7424765	1.25e-05	7	7373252	7424765	ENSOARG00000016846 ENSOARG00000016888	SV2C、IQGAP2
7	7473629	7585592	1.25e-05	7	7473629	7585592	ENSOARG00000016888 ENSOARG00000016888	IQGAP2、IQGAP2
7	7585750	7593990	1.25e-05	7	7585750	7593990	ENSOARG00000016888 ENSOARG00000016888	IQGAP2、IQGAP2
7	7615162	7619780	1.25e-05	7	7615162	7619780	ENSOARG00000016888 ENSOARG00000016888	IQGAP2、IQGAP2
7	7630246	7639389	1.25e-05	7	7630246	7639389	ENSOARG00000016888 ENSOARG00000016888	IQGAP2、IQGAP2
7	7650997	7655343	1.25e-05	7	7650997	7655343	ENSOARG00000016918 ENSOARG00000016888	F2RL2、IQGAP2
7	7667237	7673705	1.25e-05	7	7667237	7673705	ENSOARG00000016888 ENSOARG00000016888	IQGAP2、IQGAP2
7	7681778	7690679	1.25e-05	7	7681778	7690679	ENSOARG00000016888 ENSOARG00000016888	IQGAP2、IQGAP2
7	7699559	7702058	1.25e-05	7	7699559	7702058	ENSOARG00000016888 ENSOARG00000016888	IQGAP2、IQGAP2
7	7709810	7719006	1.25e-05	7	7709810	7719006	ENSOARG00000016888 ENSOARG00000016888	IQGAP2、IQGAP2
7	7743794	7759007	1.25e-05	7	7743794	7759007	ENSOARG00000016937 ENSOARG00000016937	F2R、F2R
7	7760187	7839772	1.25e-05	7	7760187	7839772	ENSOARG00000016937 ENSOARG00000011584	F2R、F2RL1
7	7869157	7910103	1.25e-05	7	7869157	7910103	ENSOARG00000016947 ENSOARG00000016960	S100Z、CRHBP
7	7912405	7914091	1.25e-05	7	7912405	7914091	ENSOARG00000016960 ENSOARG00000016960	CRHBP、CRHBP
7	7922059	7950846	1.25e-05	7	7922059	7950846	ENSOARG00000016960 ENSOARG00000011596	CRHBP、NUDT15
7	7951339	7992230	1.25e-05	7	7951339	7992230	ENSOARG00000011596 ENSOARG00000016987	NUDT15、AGGF1
7	8002759	8015469	1.25e-05	7	8002759	8015469	ENSOARG00000016987 ENSOARG00000016987	AGGF1、AGGF1
7	8024982	8030029	1.25e-05	7	8024982	8030029	ENSOARG00000016987 ENSOARG00000016987	AGGF1、AGGF1
7	7150001	7209668	1.25e-05	7	6898756	7209668	ENSOARG00000016818 ENSOARG00000016846	POC5、SV2C
7	7424812	7473528	1.25e-05	7	7424812	7473528	ENSOARG00000016888 ENSOARG00000016888	IQGAP2、IQGAP2
7	7597416	7611691	1.25e-05	7	7597416	7611691	ENSOARG00000016888 ENSOARG00000016888	IQGAP2、IQGAP2
7	7731274	7743308	1.25e-05	7	7731274	7743308	ENSOARG00000016888 ENSOARG00000016937	IQGAP2、F2R
7	7840877	7867039	1.25e-05	7	7840877	7867039	ENSOARG00000011584 ENSOARG00000016947	F2RL1、S100Z
7	7992441	7996661	1.25e-05	7	7992441	7996661	ENSOARG00000016987 ENSOARG00000016987	AGGF1、AGGF1
7	8033300	8150000	1.25e-05	7	8033300	8223461	ENSOARG00000016987 ENSOARG00000011611	AGGF1、NA
7	7278836	7341926	1.25e-05	7	7278836	7341926	ENSOARG00000016846 ENSOARG00000016846	SV2C、SV2C
3	100189574	100189825	1.25e-05	3	100189574	100189825	ENSOARG00000013231	RNF149
3	100189826	100190650	1.25e-05	3	100189826	100190650	ENSOARG00000013231 ENSOARG00000013231	RNF149、RNF149
3	100190651	100190719	1.25e-05	3	100190651	100190719	ENSOARG00000013231	RNF149
3	100190720	100193149	1.25e-05	3	100190720	100193149	ENSOARG00000013231 ENSOARG00000013231	RNF149、RNF149
3	100193150	100193153	1.25e-05	3	100193150	100193153	ENSOARG00000013231	RNF149
3	100193154	100194464	1.25e-05	3	100193154	100194464	ENSOARG00000013231 ENSOARG00000013231	RNF149、RNF149
3	100194465	100194543	1.25e-05	3	100194465	100194543	ENSOARG00000013231	RNF149
3	100194544	100196826	1.25e-05	3	100194544	100196826	ENSOARG00000013231 ENSOARG00000013231	RNF149、RNF149
3	100196827	100196923	1.25e-05	3	100196827	100196923	ENSOARG00000013231	RNF149
3	100196924	100200137	1.25e-05	3	100196924	100200137	ENSOARG00000013231 ENSOARG00000013231	RNF149、RNF149
3	100200138	100200336	1.25e-05	3	100200138	100200336	ENSOARG00000013231	RNF149
3	100200337	100202626	1.25e-05	3	100200337	100202626	ENSOARG00000013231 ENSOARG00000013231	RNF149、RNF149
3	100202627	100202667	1.25e-05	3	100202627	100202667	ENSOARG00000013231	RNF149
3	100208396	100208590	1.25e-05	3	100208396	100208590	ENSOARG00000013243	CNOT11
3	100208591	100208663	1.25e-05	3	100208591	100208663	ENSOARG00000013243 ENSOARG00000013243	CNOT11、CNOT11
3	100208664	100208760	1.25e-05	3	100208664	100208760	ENSOARG00000013243	CNOT11
3	100208761	100211273	1.25e-05	3	100208761	100211273	ENSOARG00000013243 ENSOARG00000013243	CNOT11、CNOT11
3	100211274	100211476	1.25e-05	3	100211274	100211476	ENSOARG00000013243	CNOT11
3	100211477	100212712	1.25e-05	3	100211477	100212712	ENSOARG00000013243 ENSOARG00000013243	CNOT11、CNOT11
3	100212713	100212915	1.25e-05	3	100212713	100212915	ENSOARG00000013243	CNOT11
3	100212916	100216033	1.25e-05	3	100212916	100216033	ENSOARG00000013243 ENSOARG00000013243	CNOT11、CNOT11
3	100216034	100216186	1.25e-05	3	100216034	100216186	ENSOARG00000013243	CNOT11
3	100216187	100216670	1.25e-05	3	100216187	100216670	ENSOARG00000013243 ENSOARG00000013243	CNOT11、CNOT11
3	100216671	100216835	1.25e-05	3	100216671	100216835	ENSOARG00000013243	CNOT11
3	100221011	100221527	1.25e-05	3	100221011	100221527	ENSOARG00000013243	CNOT11
3	100311451	100311679	1.25e-05	3	100311451	100311679	ENSOARG00000013258	TBC1D8
3	100339222	100339340	1.25e-05	3	100339222	100339340	ENSOARG00000013258	TBC1D8
3	100339341	100344296	1.25e-05	3	100339341	100344296	ENSOARG00000013258 ENSOARG00000013258	TBC1D8、TBC1D8
3	100344297	100344525	1.25e-05	3	100344297	100344525	ENSOARG00000013258	TBC1D8
3	100344526	100350482	1.25e-05	3	100344526	100350482	ENSOARG00000013258 ENSOARG00000013258	TBC1D8、TBC1D8
3	100350483	100350723	1.25e-05	3	100350483	100350723	ENSOARG00000013258	TBC1D8
3	100358447	100358654	1.25e-05	3	100358447	100358654	ENSOARG00000013258	TBC1D8
3	100358655	100361914	1.25e-05	3	100358655	100361914	ENSOARG00000013258 ENSOARG00000013258	TBC1D8、TBC1D8
3	100361915	100362109	1.25e-05	3	100361915	100362109	ENSOARG00000013258	TBC1D8
3	100362110	100363029	1.25e-05	3	100362110	100363029	ENSOARG00000013258 ENSOARG00000013258	TBC1D8、TBC1D8
3	100363030	100363446	1.25e-05	3	100363030	100363446	ENSOARG00000013258	TBC1D8
3	100363447	100364709	1.25e-05	3	100363447	100364709	ENSOARG00000013258 ENSOARG00000013258	TBC1D8、TBC1D8
3	100364710	100364860	1.25e-05	3	100364710	100364860	ENSOARG00000013258	TBC1D8
3	100364861	100366197	1.25e-05	3	100364861	100366197	ENSOARG00000013258 ENSOARG00000013258	TBC1D8、TBC1D8
3	100366198	100366412	1.25e-05	3	100366198	100366412	ENSOARG00000013258	TBC1D8
3	100366413	100367036	1.25e-05	3	100366413	100367036	ENSOARG00000013258 ENSOARG00000013258	TBC1D8、TBC1D8
3	100367037	100367154	1.25e-05	3	100367037	100367154	ENSOARG00000013258	TBC1D8
3	100370163	100370448	1.25e-05	3	100370163	100370448	ENSOARG00000013258	TBC1D8
3	100370449	100371368	1.25e-05	3	100370449	100371368	ENSOARG00000013258 ENSOARG00000013258	TBC1D8、TBC1D8
3	100371369	100371498	1.25e-05	3	100371369	100371498	ENSOARG00000013258	TBC1D8
3	100371499	100371645	1.25e-05	3	100371499	100371645	ENSOARG00000013258 ENSOARG00000013258	TBC1D8、TBC1D8
3	100371646	100371744	1.25e-05	3	100371646	100371744	ENSOARG00000013258	TBC1D8
3	100371745	100372967	1.25e-05	3	100371745	100372967	ENSOARG00000013258 ENSOARG00000013258	TBC1D8、TBC1D8
3	100372968	100373036	1.25e-05	3	100372968	100373036	ENSOARG00000013258	TBC1D8
3	100373037	100380338	1.25e-05	3	100373037	100380338	ENSOARG00000013258 ENSOARG00000013258	TBC1D8、TBC1D8
3	100380339	100380579	1.25e-05	3	100380339	100380579	ENSOARG00000013258	TBC1D8
3	100380580	100381392	1.25e-05	3	100380580	100381392	ENSOARG00000013258 ENSOARG00000013258	TBC1D8、TBC1D8
3	100381393	100381458	1.25e-05	3	100381393	100381458	ENSOARG00000013258	TBC1D8
3	100394799	100394888	1.25e-05	3	100394799	100394888	ENSOARG00000013258	TBC1D8
3	100394889	100396927	1.25e-05	3	100394889	100396927	ENSOARG00000013258 ENSOARG00000013258	TBC1D8、TBC1D8
3	100396928	100397025	1.25e-05	3	100396928	100397025	ENSOARG00000013258	TBC1D8
3	100397026	100398175	1.25e-05	3	100397026	100398175	ENSOARG00000013258 ENSOARG00000013258	TBC1D8、TBC1D8
3	100398176	100398640	1.25e-05	3	100398176	100398640	ENSOARG00000013258	TBC1D8
3	100398641	100399791	1.25e-05	3	100398641	100399791	ENSOARG00000013258 ENSOARG00000013272	TBC1D8、RPL31
3	100399792	100399820	1.25e-05	3	100399792	100399820	ENSOARG00000013272	RPL31
3	100399821	100400097	1.25e-05	3	100399821	100400097	ENSOARG00000013272 ENSOARG00000013272	RPL31、RPL31
3	100400098	100400210	1.25e-05	3	100400098	100400210	ENSOARG00000013272	RPL31
3	100401312	100401437	1.25e-05	3	100401312	100401437	ENSOARG00000013272	RPL31
3	100401438	100404268	1.25e-05	3	100401438	100404268	ENSOARG00000013272 ENSOARG00000013272	RPL31、RPL31
3	100404269	100404375	1.25e-05	3	100404269	100404375	ENSOARG00000013272	RPL31
3	100404376	100410016	1.25e-05	3	100404376	100410016	ENSOARG00000013272 ENSOARG00000013285	RPL31、NPAS2
3	100410017	100410181	1.25e-05	3	100410017	100410181	ENSOARG00000013285	NPAS2
3	100410182	100412988	1.25e-05	3	100410182	100412988	ENSOARG00000013285 ENSOARG00000013285	NPAS2、NPAS2
3	100412989	100413154	1.25e-05	3	100412989	100413154	ENSOARG00000013285	NPAS2
3	100423937	100424029	1.25e-05	3	100423937	100424029	ENSOARG00000013285	NPAS2
3	100424030	100424897	1.25e-05	3	100424030	100424897	ENSOARG00000013285 ENSOARG00000013285	NPAS2、NPAS2
3	100424898	100425073	1.25e-05	3	100424898	100425073	ENSOARG00000013285	NPAS2
3	100425074	100426380	1.25e-05	3	100425074	100426380	ENSOARG00000013285 ENSOARG00000013285	NPAS2、NPAS2
3	100426381	100426572	1.25e-05	3	100426381	100426572	ENSOARG00000013285	NPAS2
3	100426573	100432437	1.25e-05	3	100426573	100432437	ENSOARG00000013285 ENSOARG00000013285	NPAS2、NPAS2
3	100432438	100432559	1.25e-05	3	100432438	100432559	ENSOARG00000013285	NPAS2
3	100432560	100433575	1.25e-05	3	100432560	100433575	ENSOARG00000013285 ENSOARG00000013285	NPAS2、NPAS2
3	100433576	100433600	1.25e-05	3	100433576	100433600	ENSOARG00000013285	NPAS2
3	100435742	100435831	1.25e-05	3	100435742	100435831	ENSOARG00000013285	NPAS2
3	100435832	100438920	1.25e-05	3	100435832	100438920	ENSOARG00000013285 ENSOARG00000013285	NPAS2、NPAS2
3	100438921	100439021	1.25e-05	3	100438921	100439021	ENSOARG00000013285	NPAS2
3	100439022	100439853	1.25e-05	3	100439022	100439853	ENSOARG00000013285 ENSOARG00000013285	NPAS2、NPAS2
3	100439854	100439995	1.25e-05	3	100439854	100439995	ENSOARG00000013285	NPAS2
3	100439996	100445239	1.25e-05	3	100439996	100445239	ENSOARG00000013285 ENSOARG00000013285	NPAS2、NPAS2
3	100445240	100445324	1.25e-05	3	100445240	100445324	ENSOARG00000013285	NPAS2
3	100445325	100448111	1.25e-05	3	100445325	100448111	ENSOARG00000013285 ENSOARG00000013285	NPAS2、NPAS2
3	100448112	100448259	1.25e-05	3	100448112	100448259	ENSOARG00000013285	NPAS2
3	100452567	100452673	1.25e-05	3	100452567	100452673	ENSOARG00000013285	NPAS2
3	100452674	100453417	1.25e-05	3	100452674	100453417	ENSOARG00000013285 ENSOARG00000013285	NPAS2、NPAS2
3	100453418	100453500	1.25e-05	3	100453418	100453500	ENSOARG00000013285	NPAS2
3	100453501	100454370	1.25e-05	3	100453501	100454370	ENSOARG00000013285 ENSOARG00000013285	NPAS2、NPAS2
3	100454371	100454489	1.25e-05	3	100454371	100454489	ENSOARG00000013285	NPAS2
3	100471254	100471367	1.25e-05	3	100471254	100471367	ENSOARG00000013285	NPAS2
3	100471368	100472456	1.25e-05	3	100471368	100472456	ENSOARG00000013285 ENSOARG00000013285	NPAS2、NPAS2
3	100472457	100472577	1.25e-05	3	100472457	100472577	ENSOARG00000013285	NPAS2
3	100484184	100484273	1.25e-05	3	100484184	100484273	ENSOARG00000013285	NPAS2
3	100484274	100491123	1.25e-05	3	100484274	100491123	ENSOARG00000013285 ENSOARG00000013285	NPAS2、NPAS2
3	100491124	100491215	1.25e-05	3	100491124	100491215	ENSOARG00000013285	NPAS2
3	100502435	100502593	1.25e-05	3	100502435	100502593	ENSOARG00000013285	NPAS2
3	100502594	100502773	1.25e-05	3	100502594	100502773	ENSOARG00000013285 ENSOARG00000013285	NPAS2、NPAS2
3	100502774	100502795	1.25e-05	3	100502774	100502795	ENSOARG00000013285	NPAS2
3	100793183	100793322	1.25e-05	3	100793183	100793322	ENSOARG00000013299	PDCL3
3	100796013	100796221	1.25e-05	3	100796013	100796221	ENSOARG00000013299	PDCL3
3	100796222	100797203	1.25e-05	3	100796222	100797203	ENSOARG00000013299 ENSOARG00000013299	PDCL3、PDCL3
3	100797204	100797347	1.25e-05	3	100797204	100797347	ENSOARG00000013299	PDCL3
3	100797348	100797523	1.25e-05	3	100797348	100797523	ENSOARG00000013299 ENSOARG00000013299	PDCL3、PDCL3
3	100797524	100797614	1.25e-05	3	100797524	100797614	ENSOARG00000013299	PDCL3
3	100797615	100800751	1.25e-05	3	100797615	100800751	ENSOARG00000013299 ENSOARG00000013299	PDCL3、PDCL3
3	100800752	100800881	1.25e-05	3	100800752	100800881	ENSOARG00000013299	PDCL3
3	100800882	100803869	1.25e-05	3	100800882	100803869	ENSOARG00000013299 ENSOARG00000013299	PDCL3、PDCL3
3	100803870	100803875	1.25e-05	3	100803870	100803875	ENSOARG00000013299	PDCL3
3	100836281	100836316	1.25e-05	3	100836281	100836316	ENSOARG00000013307	NMS
3	100836317	100837385	1.25e-05	3	100836317	100837385	ENSOARG00000013307 ENSOARG00000013307	NMS、NMS
3	100837386	100837427	1.25e-05	3	100837386	100837427	ENSOARG00000013307	NMS
3	100837428	100838011	1.25e-05	3	100837428	100838011	ENSOARG00000013307 ENSOARG00000013307	NMS、NMS
3	100838012	100838047	1.25e-05	3	100838012	100838047	ENSOARG00000013307	NMS
3	100838048	100839427	1.25e-05	3	100838048	100839427	ENSOARG00000013307 ENSOARG00000013307	NMS、NMS
3	100839428	100839502	1.25e-05	3	100839428	100839502	ENSOARG00000013307	NMS
3	100839503	100841469	1.25e-05	3	100839503	100841469	ENSOARG00000013307 ENSOARG00000013307	NMS、NMS
3	100841470	100841523	1.25e-05	3	100841470	100841523	ENSOARG00000013307	NMS
3	100841524	100841621	1.25e-05	3	100841524	100841621	ENSOARG00000013307 ENSOARG00000013307	NMS、NMS
3	100841622	100841645	1.25e-05	3	100841622	100841645	ENSOARG00000013307	NMS
3	100843592	100843630	1.25e-05	3	100843592	100843630	ENSOARG00000013307	NMS
3	100843631	100843936	1.25e-05	3	100843631	100843936	ENSOARG00000013307 ENSOARG00000013307	NMS、NMS
3	100843937	100843992	1.25e-05	3	100843937	100843992	ENSOARG00000013307	NMS
3	100843993	100846359	1.25e-05	3	100843993	100846359	ENSOARG00000013307 ENSOARG00000013307	NMS、NMS
3	100846360	100846432	1.25e-05	3	100846360	100846432	ENSOARG00000013307	NMS
3	100872633	100872744	1.25e-05	3	100872633	100872744	ENSOARG00000013318	CHST10
3	100878084	100878175	1.25e-05	3	100878084	100878175	ENSOARG00000013318	CHST10
3	100878176	100878971	1.25e-05	3	100878176	100878971	ENSOARG00000013318 ENSOARG00000013318	CHST10、CHST10
3	100878972	100879191	1.25e-05	3	100878972	100879191	ENSOARG00000013318	CHST10
3	100879192	100881648	1.25e-05	3	100879192	100881648	ENSOARG00000013318 ENSOARG00000013318	CHST10、CHST10
3	100881649	100881754	1.25e-05	3	100881649	100881754	ENSOARG00000013318	CHST10
3	100881755	100883256	1.25e-05	3	100881755	100883256	ENSOARG00000013318 ENSOARG00000013318	CHST10、CHST10
3	100883257	100883791	1.25e-05	3	100883257	100883791	ENSOARG00000013318	CHST10
3	100902401	100902487	1.25e-05	3	100902401	100902487	ENSOARG00000013332	LONRF2
3	100902488	100904828	1.25e-05	3	100902488	100904828	ENSOARG00000013332 ENSOARG00000013332	LONRF2、LONRF2
3	100904829	100904951	1.25e-05	3	100904829	100904951	ENSOARG00000013332	LONRF2
3	100904952	100905611	1.25e-05	3	100904952	100905611	ENSOARG00000013332 ENSOARG00000013332	LONRF2、LONRF2
3	100905612	100905710	1.25e-05	3	100905612	100905710	ENSOARG00000013332	LONRF2
3	100905711	100905756	1.25e-05	3	100905711	100905756	ENSOARG00000013332 ENSOARG00000013332	LONRF2、LONRF2
3	100905757	100905816	1.25e-05	3	100905757	100905816	ENSOARG00000013332	LONRF2
3	100905817	100906577	1.25e-05	3	100905817	100906577	ENSOARG00000013332 ENSOARG00000013332	LONRF2、LONRF2
3	100906578	100906779	1.25e-05	3	100906578	100906779	ENSOARG00000013332	LONRF2
3	100906780	100908467	1.25e-05	3	100906780	100908467	ENSOARG00000013332 ENSOARG00000013332	LONRF2、LONRF2
3	100908468	100908567	1.25e-05	3	100908468	100908567	ENSOARG00000013332	LONRF2
3	100909107	100909207	1.25e-05	3	100909107	100909207	ENSOARG00000013332	LONRF2
3	100909208	100909571	1.25e-05	3	100909208	100909571	ENSOARG00000013332 ENSOARG00000013332	LONRF2、LONRF2
3	100909572	100909579	1.25e-05	3	100909572	100909579	ENSOARG00000013332	LONRF2
3	100909580	100910463	1.25e-05	3	100909580	100910463	ENSOARG00000013332 ENSOARG00000013332	LONRF2、LONRF2
3	100910464	100910554	1.25e-05	3	100910464	100910554	ENSOARG00000013332	LONRF2
3	100910555	100911015	1.25e-05	3	100910555	100911015	ENSOARG00000013332 ENSOARG00000013332	LONRF2、LONRF2
3	100911016	100911052	1.25e-05	3	100911016	100911052	ENSOARG00000013332	LONRF2
3	100911053	100912053	1.25e-05	3	100911053	100912053	ENSOARG00000013332 ENSOARG00000013332	LONRF2、LONRF2
3	100912054	100912212	1.25e-05	3	100912054	100912212	ENSOARG00000013332	LONRF2
3	100912213	100912922	1.25e-05	3	100912213	100912922	ENSOARG00000013332 ENSOARG00000013332	LONRF2、LONRF2
3	100912923	100913052	1.25e-05	3	100912923	100913052	ENSOARG00000013332	LONRF2
3	100913053	100913054	1.25e-05	3	100913053	100913054	ENSOARG00000013332 ENSOARG00000013332	LONRF2、LONRF2
3	100913055	100913084	1.25e-05	3	100913055	100913084	ENSOARG00000013332	LONRF2
3	100913085	100915098	1.25e-05	3	100913085	100915098	ENSOARG00000013332 ENSOARG00000013332	LONRF2、LONRF2
3	100915099	100915221	1.25e-05	3	100915099	100915221	ENSOARG00000013332	LONRF2
3	100915222	100917768	1.25e-05	3	100915222	100917768	ENSOARG00000013332 ENSOARG00000013332	LONRF2、LONRF2
3	100917769	100917807	1.25e-05	3	100917769	100917807	ENSOARG00000013332	LONRF2
3	100917808	100920449	1.25e-05	3	100917808	100920449	ENSOARG00000013332 ENSOARG00000013332	LONRF2、LONRF2
3	100920450	100920641	1.25e-05	3	100920450	100920641	ENSOARG00000013332	LONRF2
3	100175001	100189573	1.25e-05	3	100143145	100189573	ENSOARG00000013219 ENSOARG00000013231	CREG2、RNF149
3	100202668	100208395	1.25e-05	3	100202668	100208395	ENSOARG00000013231 ENSOARG00000013243	RNF149、CNOT11
3	100216836	100221010	1.25e-05	3	100216836	100221010	ENSOARG00000013243 ENSOARG00000013243	CNOT11、CNOT11
3	100311680	100339221	1.25e-05	3	100311680	100339221	ENSOARG00000013258 ENSOARG00000013258	TBC1D8、TBC1D8
3	100350724	100358446	1.25e-05	3	100350724	100358446	ENSOARG00000013258 ENSOARG00000013258	TBC1D8、TBC1D8
3	100367155	100370162	1.25e-05	3	100367155	100370162	ENSOARG00000013258 ENSOARG00000013258	TBC1D8、TBC1D8
3	100381459	100394798	1.25e-05	3	100381459	100394798	ENSOARG00000013258 ENSOARG00000013258	TBC1D8、TBC1D8
3	100413155	100423936	1.25e-05	3	100413155	100423936	ENSOARG00000013285 ENSOARG00000013285	NPAS2、NPAS2
3	100433601	100435741	1.25e-05	3	100433601	100435741	ENSOARG00000013285 ENSOARG00000013285	NPAS2、NPAS2
3	100448260	100452566	1.25e-05	3	100448260	100452566	ENSOARG00000013285 ENSOARG00000013285	NPAS2、NPAS2
3	100454490	100471253	1.25e-05	3	100454490	100471253	ENSOARG00000013285 ENSOARG00000013285	NPAS2、NPAS2
3	100472578	100484183	1.25e-05	3	100472578	100484183	ENSOARG00000013285 ENSOARG00000013285	NPAS2、NPAS2
3	100491216	100502434	1.25e-05	3	100491216	100502434	ENSOARG00000013285 ENSOARG00000013285	NPAS2、NPAS2
3	100803876	100836280	1.25e-05	3	100803876	100836280	ENSOARG00000013299 ENSOARG00000013307	PDCL3、NMS
3	100841646	100843591	1.25e-05	3	100841646	100843591	ENSOARG00000013307 ENSOARG00000013307	NMS、NMS
3	100846433	100872632	1.25e-05	3	100846433	100872632	ENSOARG00000013307 ENSOARG00000013318	NMS、CHST10
3	100872745	100878083	1.25e-05	3	100872745	100878083	ENSOARG00000013318 ENSOARG00000013318	CHST10、CHST10
3	100883792	100902400	1.25e-05	3	100883792	100902400	ENSOARG00000013318 ENSOARG00000013332	CHST10、LONRF2
3	100908568	100909106	1.25e-05	3	100908568	100909106	ENSOARG00000013332 ENSOARG00000013332	LONRF2、LONRF2
3	100221528	100311450	1.25e-05	3	100221528	100311450	ENSOARG00000013243 ENSOARG00000013258	CNOT11、TBC1D8
3	100400211	100401311	1.25e-05	3	100400211	100401311	ENSOARG00000013272 ENSOARG00000013272	RPL31、RPL31
3	100793323	100796012	1.25e-05	3	100793323	100796012	ENSOARG00000013299 ENSOARG00000013299	PDCL3、PDCL3
3	100920642	101175000	1.25e-05	3	100920642	101246287	ENSOARG00000013332 ENSOARG00000013344	LONRF2、NA
3	100502796	100793182	1.25e-05	3	100502796	100793182	ENSOARG00000013285 ENSOARG00000013299	NPAS2、PDCL3
8	14793301	14793322	1.24e-05	8	14793301	14793322	ENSOARG00000008072	TRDN
8	14855078	14855287	1.24e-05	8	14855078	14855287	ENSOARG00000008072	TRDN
8	14880473	14880637	1.24e-05	8	14880473	14880637	ENSOARG00000008072	TRDN
8	14880638	14881670	1.24e-05	8	14880638	14881670	ENSOARG00000008072 ENSOARG00000008072	TRDN、TRDN
8	14881671	14881703	1.24e-05	8	14881671	14881703	ENSOARG00000008072	TRDN
8	14904694	14904753	1.24e-05	8	14904694	14904753	ENSOARG00000008072	TRDN
8	14916688	14916741	1.24e-05	8	14916688	14916741	ENSOARG00000008072	TRDN
8	14916742	14919802	1.24e-05	8	14916742	14919802	ENSOARG00000008072 ENSOARG00000008072	TRDN、TRDN
8	14919803	14919862	1.24e-05	8	14919803	14919862	ENSOARG00000008072	TRDN
8	14929289	14929468	1.24e-05	8	14929289	14929468	ENSOARG00000008072	TRDN
8	14929469	14935534	1.24e-05	8	14929469	14935534	ENSOARG00000008072 ENSOARG00000008072	TRDN、TRDN
8	14935535	14935593	1.24e-05	8	14935535	14935593	ENSOARG00000008072	TRDN
8	15327935	15328019	1.24e-05	8	15327935	15328019	ENSOARG00000008112	CLVS2
8	15327935	15328019	1.24e-05	8	15327935	15328019	ENSOARG00000008112	CLVS2
8	15328020	15335215	1.24e-05	8	15328020	15335215	ENSOARG00000008112 ENSOARG00000008112	CLVS2、CLVS2
8	15335437	15342433	1.24e-05	8	15335437	15342433	ENSOARG00000008112 ENSOARG00000008112	CLVS2、CLVS2
8	15342434	15342544	1.24e-05	8	15342434	15342544	ENSOARG00000008112	CLVS2
8	15342434	15342544	1.24e-05	8	15342434	15342544	ENSOARG00000008112	CLVS2
8	15389142	15389316	1.24e-05	8	15389142	15389316	ENSOARG00000008112	CLVS2
8	15389142	15389316	1.24e-05	8	15389142	15389316	ENSOARG00000008112	CLVS2
8	15402031	15402419	1.24e-05	8	15402031	15402419	ENSOARG00000008112	CLVS2
8	15402031	15402433	1.24e-05	8	15402031	15402433	ENSOARG00000008112	CLVS2
8	15402434	15402735	1.24e-05	8	15402434	15402735	ENSOARG00000008112 ENSOARG00000008112	CLVS2、CLVS2
8	15402736	15402790	1.24e-05	8	15402736	15402790	ENSOARG00000008112	CLVS2
8	14855288	14880472	1.24e-05	8	14855288	14880472	ENSOARG00000008072 ENSOARG00000008072	TRDN、TRDN
8	14881704	14904693	1.24e-05	8	14881704	14904693	ENSOARG00000008072 ENSOARG00000008072	TRDN、TRDN
8	14904754	14916687	1.24e-05	8	14904754	14916687	ENSOARG00000008072 ENSOARG00000008072	TRDN、TRDN
8	14919863	14929288	1.24e-05	8	14919863	14929288	ENSOARG00000008072 ENSOARG00000008072	TRDN、TRDN
8	15342545	15389141	1.24e-05	8	15342545	15389141	ENSOARG00000008112 ENSOARG00000008112	CLVS2、CLVS2
8	15389317	15402030	1.24e-05	8	15389317	15402030	ENSOARG00000008112 ENSOARG00000008112	CLVS2、CLVS2
8	14793323	14855077	1.24e-05	8	14793323	14855077	ENSOARG00000008072 ENSOARG00000008072	TRDN、TRDN
8	14935594	15327934	1.24e-05	8	14935594	15327934	ENSOARG00000008072 ENSOARG00000008112	TRDN、CLVS2
8	15335216	15335436	1.24e-05	8	15335216	15335436	ENSOARG00000008112	CLVS2
8	15335216	15335436	1.24e-05	8	15335216	15335436	ENSOARG00000008112	CLVS2
8	15402791	15425000	1.24e-05	8	15402791	15518884	ENSOARG00000008112 ENSOARG00000008143	CLVS2、SMPDL3A
8	14425001	14793300	1.24e-05	8	14080154	14793300	ENSOARG00000008039 ENSOARG00000008072	NA、TRDN
3	100064145	100064312	1.24e-05	3	100064145	100064312	ENSOARG00000013205	RFX8
3	100073940	100074001	1.24e-05	3	100073940	100074001	ENSOARG00000013205	RFX8
3	100074002	100075152	1.24e-05	3	100074002	100075152	ENSOARG00000013205 ENSOARG00000013205	RFX8、RFX8
3	100075153	100075239	1.24e-05	3	100075153	100075239	ENSOARG00000013205	RFX8
3	100075240	100083854	1.24e-05	3	100075240	100083854	ENSOARG00000013205 ENSOARG00000013205	RFX8、RFX8
3	100083855	100083918	1.24e-05	3	100083855	100083918	ENSOARG00000013205	RFX8
3	100083919	100085392	1.24e-05	3	100083919	100085392	ENSOARG00000013205 ENSOARG00000013205	RFX8、RFX8
3	100085393	100085503	1.24e-05	3	100085393	100085503	ENSOARG00000013205	RFX8
3	100085504	100086740	1.24e-05	3	100085504	100086740	ENSOARG00000013205 ENSOARG00000013205	RFX8、RFX8
3	100086741	100086818	1.24e-05	3	100086741	100086818	ENSOARG00000013205	RFX8
3	100090849	100090962	1.24e-05	3	100090849	100090962	ENSOARG00000013205	RFX8
3	100090963	100092892	1.24e-05	3	100090963	100092892	ENSOARG00000013205 ENSOARG00000013205	RFX8、RFX8
3	100092893	100093043	1.24e-05	3	100092893	100093043	ENSOARG00000013205	RFX8
3	100093044	100095199	1.24e-05	3	100093044	100095199	ENSOARG00000013205 ENSOARG00000013205	RFX8、RFX8
3	100095200	100095258	1.24e-05	3	100095200	100095258	ENSOARG00000013205	RFX8
3	100095259	100096538	1.24e-05	3	100095259	100096538	ENSOARG00000013205 ENSOARG00000013205	RFX8、RFX8
3	100096539	100096695	1.24e-05	3	100096539	100096695	ENSOARG00000013205	RFX8
3	100096696	100098089	1.24e-05	3	100096696	100098089	ENSOARG00000013205 ENSOARG00000013205	RFX8、RFX8
3	100098090	100098184	1.24e-05	3	100098090	100098184	ENSOARG00000013205	RFX8
3	100098185	100103003	1.24e-05	3	100098185	100103003	ENSOARG00000013205 ENSOARG00000013205	RFX8、RFX8
3	100103004	100103118	1.24e-05	3	100103004	100103118	ENSOARG00000013205	RFX8
3	100107094	100107410	1.24e-05	3	100107094	100107410	ENSOARG00000013205	RFX8
3	100107411	100112260	1.24e-05	3	100107411	100112260	ENSOARG00000013205 ENSOARG00000013205	RFX8、RFX8
3	100112261	100112452	1.24e-05	3	100112261	100112452	ENSOARG00000013205	RFX8
3	100126543	100126575	1.24e-05	3	100126543	100126575	ENSOARG00000013219	CREG2
3	100126576	100126811	1.24e-05	3	100126576	100126811	ENSOARG00000013219 ENSOARG00000013219	CREG2、CREG2
3	100126812	100126875	1.24e-05	3	100126812	100126875	ENSOARG00000013219	CREG2
3	100126876	100127287	1.24e-05	3	100126876	100127287	ENSOARG00000013219 ENSOARG00000013219	CREG2、CREG2
3	100127288	100127352	1.24e-05	3	100127288	100127352	ENSOARG00000013219	CREG2
3	100127353	100130189	1.24e-05	3	100127353	100130189	ENSOARG00000013219 ENSOARG00000013219	CREG2、CREG2
3	100130190	100130359	1.24e-05	3	100130190	100130359	ENSOARG00000013219	CREG2
3	100141065	100141178	1.24e-05	3	100141065	100141178	ENSOARG00000013219	CREG2
3	100141179	100142996	1.24e-05	3	100141179	100142996	ENSOARG00000013219 ENSOARG00000013219	CREG2、CREG2
3	100142997	100143144	1.24e-05	3	100142997	100143144	ENSOARG00000013219	CREG2
3	100189574	100189825	1.24e-05	3	100189574	100189825	ENSOARG00000013231	RNF149
3	100189826	100190650	1.24e-05	3	100189826	100190650	ENSOARG00000013231 ENSOARG00000013231	RNF149、RNF149
3	100190651	100190719	1.24e-05	3	100190651	100190719	ENSOARG00000013231	RNF149
3	100190720	100193149	1.24e-05	3	100190720	100193149	ENSOARG00000013231 ENSOARG00000013231	RNF149、RNF149
3	100193150	100193153	1.24e-05	3	100193150	100193153	ENSOARG00000013231	RNF149
3	100193154	100194464	1.24e-05	3	100193154	100194464	ENSOARG00000013231 ENSOARG00000013231	RNF149、RNF149
3	100194465	100194543	1.24e-05	3	100194465	100194543	ENSOARG00000013231	RNF149
3	100194544	100196826	1.24e-05	3	100194544	100196826	ENSOARG00000013231 ENSOARG00000013231	RNF149、RNF149
3	100196827	100196923	1.24e-05	3	100196827	100196923	ENSOARG00000013231	RNF149
3	100196924	100200137	1.24e-05	3	100196924	100200137	ENSOARG00000013231 ENSOARG00000013231	RNF149、RNF149
3	100200138	100200336	1.24e-05	3	100200138	100200336	ENSOARG00000013231	RNF149
3	100200337	100202626	1.24e-05	3	100200337	100202626	ENSOARG00000013231 ENSOARG00000013231	RNF149、RNF149
3	100202627	100202667	1.24e-05	3	100202627	100202667	ENSOARG00000013231	RNF149
3	100208396	100208590	1.24e-05	3	100208396	100208590	ENSOARG00000013243	CNOT11
3	100208591	100208663	1.24e-05	3	100208591	100208663	ENSOARG00000013243 ENSOARG00000013243	CNOT11、CNOT11
3	100208664	100208760	1.24e-05	3	100208664	100208760	ENSOARG00000013243	CNOT11
3	100208761	100211273	1.24e-05	3	100208761	100211273	ENSOARG00000013243 ENSOARG00000013243	CNOT11、CNOT11
3	100211274	100211476	1.24e-05	3	100211274	100211476	ENSOARG00000013243	CNOT11
3	100211477	100212712	1.24e-05	3	100211477	100212712	ENSOARG00000013243 ENSOARG00000013243	CNOT11、CNOT11
3	100212713	100212915	1.24e-05	3	100212713	100212915	ENSOARG00000013243	CNOT11
3	100212916	100216033	1.24e-05	3	100212916	100216033	ENSOARG00000013243 ENSOARG00000013243	CNOT11、CNOT11
3	100216034	100216186	1.24e-05	3	100216034	100216186	ENSOARG00000013243	CNOT11
3	100216187	100216670	1.24e-05	3	100216187	100216670	ENSOARG00000013243 ENSOARG00000013243	CNOT11、CNOT11
3	100216671	100216835	1.24e-05	3	100216671	100216835	ENSOARG00000013243	CNOT11
3	100221011	100221527	1.24e-05	3	100221011	100221527	ENSOARG00000013243	CNOT11
3	100311451	100311679	1.24e-05	3	100311451	100311679	ENSOARG00000013258	TBC1D8
3	100339222	100339340	1.24e-05	3	100339222	100339340	ENSOARG00000013258	TBC1D8
3	100339341	100344296	1.24e-05	3	100339341	100344296	ENSOARG00000013258 ENSOARG00000013258	TBC1D8、TBC1D8
3	100344297	100344525	1.24e-05	3	100344297	100344525	ENSOARG00000013258	TBC1D8
3	100344526	100350482	1.24e-05	3	100344526	100350482	ENSOARG00000013258 ENSOARG00000013258	TBC1D8、TBC1D8
3	100350483	100350723	1.24e-05	3	100350483	100350723	ENSOARG00000013258	TBC1D8
3	100358447	100358654	1.24e-05	3	100358447	100358654	ENSOARG00000013258	TBC1D8
3	100358655	100361914	1.24e-05	3	100358655	100361914	ENSOARG00000013258 ENSOARG00000013258	TBC1D8、TBC1D8
3	100361915	100362109	1.24e-05	3	100361915	100362109	ENSOARG00000013258	TBC1D8
3	100362110	100363029	1.24e-05	3	100362110	100363029	ENSOARG00000013258 ENSOARG00000013258	TBC1D8、TBC1D8
3	100363030	100363446	1.24e-05	3	100363030	100363446	ENSOARG00000013258	TBC1D8
3	100363447	100364709	1.24e-05	3	100363447	100364709	ENSOARG00000013258 ENSOARG00000013258	TBC1D8、TBC1D8
3	100364710	100364860	1.24e-05	3	100364710	100364860	ENSOARG00000013258	TBC1D8
3	100364861	100366197	1.24e-05	3	100364861	100366197	ENSOARG00000013258 ENSOARG00000013258	TBC1D8、TBC1D8
3	100366198	100366412	1.24e-05	3	100366198	100366412	ENSOARG00000013258	TBC1D8
3	100366413	100367036	1.24e-05	3	100366413	100367036	ENSOARG00000013258 ENSOARG00000013258	TBC1D8、TBC1D8
3	100367037	100367154	1.24e-05	3	100367037	100367154	ENSOARG00000013258	TBC1D8
3	100370163	100370448	1.24e-05	3	100370163	100370448	ENSOARG00000013258	TBC1D8
3	100370449	100371368	1.24e-05	3	100370449	100371368	ENSOARG00000013258 ENSOARG00000013258	TBC1D8、TBC1D8
3	100371369	100371498	1.24e-05	3	100371369	100371498	ENSOARG00000013258	TBC1D8
3	100371499	100371645	1.24e-05	3	100371499	100371645	ENSOARG00000013258 ENSOARG00000013258	TBC1D8、TBC1D8
3	100371646	100371744	1.24e-05	3	100371646	100371744	ENSOARG00000013258	TBC1D8
3	100371745	100372967	1.24e-05	3	100371745	100372967	ENSOARG00000013258 ENSOARG00000013258	TBC1D8、TBC1D8
3	100372968	100373036	1.24e-05	3	100372968	100373036	ENSOARG00000013258	TBC1D8
3	100373037	100380338	1.24e-05	3	100373037	100380338	ENSOARG00000013258 ENSOARG00000013258	TBC1D8、TBC1D8
3	100380339	100380579	1.24e-05	3	100380339	100380579	ENSOARG00000013258	TBC1D8
3	100380580	100381392	1.24e-05	3	100380580	100381392	ENSOARG00000013258 ENSOARG00000013258	TBC1D8、TBC1D8
3	100381393	100381458	1.24e-05	3	100381393	100381458	ENSOARG00000013258	TBC1D8
3	100394799	100394888	1.24e-05	3	100394799	100394888	ENSOARG00000013258	TBC1D8
3	100394889	100396927	1.24e-05	3	100394889	100396927	ENSOARG00000013258 ENSOARG00000013258	TBC1D8、TBC1D8
3	100396928	100397025	1.24e-05	3	100396928	100397025	ENSOARG00000013258	TBC1D8
3	100397026	100398175	1.24e-05	3	100397026	100398175	ENSOARG00000013258 ENSOARG00000013258	TBC1D8、TBC1D8
3	100398176	100398640	1.24e-05	3	100398176	100398640	ENSOARG00000013258	TBC1D8
3	100398641	100399791	1.24e-05	3	100398641	100399791	ENSOARG00000013258 ENSOARG00000013272	TBC1D8、RPL31
3	100399792	100399820	1.24e-05	3	100399792	100399820	ENSOARG00000013272	RPL31
3	100399821	100400097	1.24e-05	3	100399821	100400097	ENSOARG00000013272 ENSOARG00000013272	RPL31、RPL31
3	100400098	100400210	1.24e-05	3	100400098	100400210	ENSOARG00000013272	RPL31
3	100401312	100401437	1.24e-05	3	100401312	100401437	ENSOARG00000013272	RPL31
3	100401438	100404268	1.24e-05	3	100401438	100404268	ENSOARG00000013272 ENSOARG00000013272	RPL31、RPL31
3	100404269	100404375	1.24e-05	3	100404269	100404375	ENSOARG00000013272	RPL31
3	100404376	100410016	1.24e-05	3	100404376	100410016	ENSOARG00000013272 ENSOARG00000013285	RPL31、NPAS2
3	100410017	100410181	1.24e-05	3	100410017	100410181	ENSOARG00000013285	NPAS2
3	100410182	100412988	1.24e-05	3	100410182	100412988	ENSOARG00000013285 ENSOARG00000013285	NPAS2、NPAS2
3	100412989	100413154	1.24e-05	3	100412989	100413154	ENSOARG00000013285	NPAS2
3	100423937	100424029	1.24e-05	3	100423937	100424029	ENSOARG00000013285	NPAS2
3	100424030	100424897	1.24e-05	3	100424030	100424897	ENSOARG00000013285 ENSOARG00000013285	NPAS2、NPAS2
3	100424898	100425073	1.24e-05	3	100424898	100425073	ENSOARG00000013285	NPAS2
3	100425074	100426380	1.24e-05	3	100425074	100426380	ENSOARG00000013285 ENSOARG00000013285	NPAS2、NPAS2
3	100426381	100426572	1.24e-05	3	100426381	100426572	ENSOARG00000013285	NPAS2
3	100426573	100432437	1.24e-05	3	100426573	100432437	ENSOARG00000013285 ENSOARG00000013285	NPAS2、NPAS2
3	100432438	100432559	1.24e-05	3	100432438	100432559	ENSOARG00000013285	NPAS2
3	100432560	100433575	1.24e-05	3	100432560	100433575	ENSOARG00000013285 ENSOARG00000013285	NPAS2、NPAS2
3	100433576	100433600	1.24e-05	3	100433576	100433600	ENSOARG00000013285	NPAS2
3	100435742	100435831	1.24e-05	3	100435742	100435831	ENSOARG00000013285	NPAS2
3	100435832	100438920	1.24e-05	3	100435832	100438920	ENSOARG00000013285 ENSOARG00000013285	NPAS2、NPAS2
3	100438921	100439021	1.24e-05	3	100438921	100439021	ENSOARG00000013285	NPAS2
3	100439022	100439853	1.24e-05	3	100439022	100439853	ENSOARG00000013285 ENSOARG00000013285	NPAS2、NPAS2
3	100439854	100439995	1.24e-05	3	100439854	100439995	ENSOARG00000013285	NPAS2
3	100439996	100445239	1.24e-05	3	100439996	100445239	ENSOARG00000013285 ENSOARG00000013285	NPAS2、NPAS2
3	100445240	100445324	1.24e-05	3	100445240	100445324	ENSOARG00000013285	NPAS2
3	100445325	100448111	1.24e-05	3	100445325	100448111	ENSOARG00000013285 ENSOARG00000013285	NPAS2、NPAS2
3	100448112	100448259	1.24e-05	3	100448112	100448259	ENSOARG00000013285	NPAS2
3	100452567	100452673	1.24e-05	3	100452567	100452673	ENSOARG00000013285	NPAS2
3	100452674	100453417	1.24e-05	3	100452674	100453417	ENSOARG00000013285 ENSOARG00000013285	NPAS2、NPAS2
3	100453418	100453500	1.24e-05	3	100453418	100453500	ENSOARG00000013285	NPAS2
3	100453501	100454370	1.24e-05	3	100453501	100454370	ENSOARG00000013285 ENSOARG00000013285	NPAS2、NPAS2
3	100454371	100454489	1.24e-05	3	100454371	100454489	ENSOARG00000013285	NPAS2
3	100471254	100471367	1.24e-05	3	100471254	100471367	ENSOARG00000013285	NPAS2
3	100471368	100472456	1.24e-05	3	100471368	100472456	ENSOARG00000013285 ENSOARG00000013285	NPAS2、NPAS2
3	100472457	100472577	1.24e-05	3	100472457	100472577	ENSOARG00000013285	NPAS2
3	100484184	100484273	1.24e-05	3	100484184	100484273	ENSOARG00000013285	NPAS2
3	100484274	100491123	1.24e-05	3	100484274	100491123	ENSOARG00000013285 ENSOARG00000013285	NPAS2、NPAS2
3	100491124	100491215	1.24e-05	3	100491124	100491215	ENSOARG00000013285	NPAS2
3	100502435	100502593	1.24e-05	3	100502435	100502593	ENSOARG00000013285	NPAS2
3	100502594	100502773	1.24e-05	3	100502594	100502773	ENSOARG00000013285 ENSOARG00000013285	NPAS2、NPAS2
3	100502774	100502795	1.24e-05	3	100502774	100502795	ENSOARG00000013285	NPAS2
3	100793183	100793322	1.24e-05	3	100793183	100793322	ENSOARG00000013299	PDCL3
3	100796013	100796221	1.24e-05	3	100796013	100796221	ENSOARG00000013299	PDCL3
3	100796222	100797203	1.24e-05	3	100796222	100797203	ENSOARG00000013299 ENSOARG00000013299	PDCL3、PDCL3
3	100797204	100797347	1.24e-05	3	100797204	100797347	ENSOARG00000013299	PDCL3
3	100797348	100797523	1.24e-05	3	100797348	100797523	ENSOARG00000013299 ENSOARG00000013299	PDCL3、PDCL3
3	100797524	100797614	1.24e-05	3	100797524	100797614	ENSOARG00000013299	PDCL3
3	100797615	100800751	1.24e-05	3	100797615	100800751	ENSOARG00000013299 ENSOARG00000013299	PDCL3、PDCL3
3	100800752	100800881	1.24e-05	3	100800752	100800881	ENSOARG00000013299	PDCL3
3	100800882	100803869	1.24e-05	3	100800882	100803869	ENSOARG00000013299 ENSOARG00000013299	PDCL3、PDCL3
3	100803870	100803875	1.24e-05	3	100803870	100803875	ENSOARG00000013299	PDCL3
3	100836281	100836316	1.24e-05	3	100836281	100836316	ENSOARG00000013307	NMS
3	100836317	100837385	1.24e-05	3	100836317	100837385	ENSOARG00000013307 ENSOARG00000013307	NMS、NMS
3	100837386	100837427	1.24e-05	3	100837386	100837427	ENSOARG00000013307	NMS
3	100837428	100838011	1.24e-05	3	100837428	100838011	ENSOARG00000013307 ENSOARG00000013307	NMS、NMS
3	100838012	100838047	1.24e-05	3	100838012	100838047	ENSOARG00000013307	NMS
3	100838048	100839427	1.24e-05	3	100838048	100839427	ENSOARG00000013307 ENSOARG00000013307	NMS、NMS
3	100839428	100839502	1.24e-05	3	100839428	100839502	ENSOARG00000013307	NMS
3	100839503	100841469	1.24e-05	3	100839503	100841469	ENSOARG00000013307 ENSOARG00000013307	NMS、NMS
3	100841470	100841523	1.24e-05	3	100841470	100841523	ENSOARG00000013307	NMS
3	100841524	100841621	1.24e-05	3	100841524	100841621	ENSOARG00000013307 ENSOARG00000013307	NMS、NMS
3	100841622	100841645	1.24e-05	3	100841622	100841645	ENSOARG00000013307	NMS
3	100843592	100843630	1.24e-05	3	100843592	100843630	ENSOARG00000013307	NMS
3	100843631	100843936	1.24e-05	3	100843631	100843936	ENSOARG00000013307 ENSOARG00000013307	NMS、NMS
3	100843937	100843992	1.24e-05	3	100843937	100843992	ENSOARG00000013307	NMS
3	100843993	100846359	1.24e-05	3	100843993	100846359	ENSOARG00000013307 ENSOARG00000013307	NMS、NMS
3	100846360	100846432	1.24e-05	3	100846360	100846432	ENSOARG00000013307	NMS
3	100872633	100872744	1.24e-05	3	100872633	100872744	ENSOARG00000013318	CHST10
3	100878084	100878175	1.24e-05	3	100878084	100878175	ENSOARG00000013318	CHST10
3	100878176	100878971	1.24e-05	3	100878176	100878971	ENSOARG00000013318 ENSOARG00000013318	CHST10、CHST10
3	100878972	100879191	1.24e-05	3	100878972	100879191	ENSOARG00000013318	CHST10
3	100879192	100881648	1.24e-05	3	100879192	100881648	ENSOARG00000013318 ENSOARG00000013318	CHST10、CHST10
3	100881649	100881754	1.24e-05	3	100881649	100881754	ENSOARG00000013318	CHST10
3	100881755	100883256	1.24e-05	3	100881755	100883256	ENSOARG00000013318 ENSOARG00000013318	CHST10、CHST10
3	100883257	100883791	1.24e-05	3	100883257	100883791	ENSOARG00000013318	CHST10
3	100902401	100902487	1.24e-05	3	100902401	100902487	ENSOARG00000013332	LONRF2
3	100902488	100904828	1.24e-05	3	100902488	100904828	ENSOARG00000013332 ENSOARG00000013332	LONRF2、LONRF2
3	100904829	100904951	1.24e-05	3	100904829	100904951	ENSOARG00000013332	LONRF2
3	100904952	100905611	1.24e-05	3	100904952	100905611	ENSOARG00000013332 ENSOARG00000013332	LONRF2、LONRF2
3	100905612	100905710	1.24e-05	3	100905612	100905710	ENSOARG00000013332	LONRF2
3	100905711	100905756	1.24e-05	3	100905711	100905756	ENSOARG00000013332 ENSOARG00000013332	LONRF2、LONRF2
3	100905757	100905816	1.24e-05	3	100905757	100905816	ENSOARG00000013332	LONRF2
3	100905817	100906577	1.24e-05	3	100905817	100906577	ENSOARG00000013332 ENSOARG00000013332	LONRF2、LONRF2
3	100906578	100906779	1.24e-05	3	100906578	100906779	ENSOARG00000013332	LONRF2
3	100906780	100908467	1.24e-05	3	100906780	100908467	ENSOARG00000013332 ENSOARG00000013332	LONRF2、LONRF2
3	100908468	100908567	1.24e-05	3	100908468	100908567	ENSOARG00000013332	LONRF2
3	100909107	100909207	1.24e-05	3	100909107	100909207	ENSOARG00000013332	LONRF2
3	100909208	100909571	1.24e-05	3	100909208	100909571	ENSOARG00000013332 ENSOARG00000013332	LONRF2、LONRF2
3	100909572	100909579	1.24e-05	3	100909572	100909579	ENSOARG00000013332	LONRF2
3	100909580	100910463	1.24e-05	3	100909580	100910463	ENSOARG00000013332 ENSOARG00000013332	LONRF2、LONRF2
3	100910464	100910554	1.24e-05	3	100910464	100910554	ENSOARG00000013332	LONRF2
3	100910555	100911015	1.24e-05	3	100910555	100911015	ENSOARG00000013332 ENSOARG00000013332	LONRF2、LONRF2
3	100911016	100911052	1.24e-05	3	100911016	100911052	ENSOARG00000013332	LONRF2
3	100911053	100912053	1.24e-05	3	100911053	100912053	ENSOARG00000013332 ENSOARG00000013332	LONRF2、LONRF2
3	100912054	100912212	1.24e-05	3	100912054	100912212	ENSOARG00000013332	LONRF2
3	100912213	100912922	1.24e-05	3	100912213	100912922	ENSOARG00000013332 ENSOARG00000013332	LONRF2、LONRF2
3	100912923	100913052	1.24e-05	3	100912923	100913052	ENSOARG00000013332	LONRF2
3	100913053	100913054	1.24e-05	3	100913053	100913054	ENSOARG00000013332 ENSOARG00000013332	LONRF2、LONRF2
3	100913055	100913084	1.24e-05	3	100913055	100913084	ENSOARG00000013332	LONRF2
3	100913085	100915098	1.24e-05	3	100913085	100915098	ENSOARG00000013332 ENSOARG00000013332	LONRF2、LONRF2
3	100915099	100915221	1.24e-05	3	100915099	100915221	ENSOARG00000013332	LONRF2
3	100915222	100917768	1.24e-05	3	100915222	100917768	ENSOARG00000013332 ENSOARG00000013332	LONRF2、LONRF2
3	100917769	100917807	1.24e-05	3	100917769	100917807	ENSOARG00000013332	LONRF2
3	100917808	100920449	1.24e-05	3	100917808	100920449	ENSOARG00000013332 ENSOARG00000013332	LONRF2、LONRF2
3	100920450	100920641	1.24e-05	3	100920450	100920641	ENSOARG00000013332	LONRF2
3	100064313	100073939	1.24e-05	3	100064313	100073939	ENSOARG00000013205 ENSOARG00000013205	RFX8、RFX8
3	100086819	100090848	1.24e-05	3	100086819	100090848	ENSOARG00000013205 ENSOARG00000013205	RFX8、RFX8
3	100103119	100107093	1.24e-05	3	100103119	100107093	ENSOARG00000013205 ENSOARG00000013205	RFX8、RFX8
3	100112453	100126542	1.24e-05	3	100112453	100126542	ENSOARG00000013205 ENSOARG00000013219	RFX8、CREG2
3	100143145	100189573	1.24e-05	3	100143145	100189573	ENSOARG00000013219 ENSOARG00000013231	CREG2、RNF149
3	100202668	100208395	1.24e-05	3	100202668	100208395	ENSOARG00000013231 ENSOARG00000013243	RNF149、CNOT11
3	100216836	100221010	1.24e-05	3	100216836	100221010	ENSOARG00000013243 ENSOARG00000013243	CNOT11、CNOT11
3	100311680	100339221	1.24e-05	3	100311680	100339221	ENSOARG00000013258 ENSOARG00000013258	TBC1D8、TBC1D8
3	100350724	100358446	1.24e-05	3	100350724	100358446	ENSOARG00000013258 ENSOARG00000013258	TBC1D8、TBC1D8
3	100367155	100370162	1.24e-05	3	100367155	100370162	ENSOARG00000013258 ENSOARG00000013258	TBC1D8、TBC1D8
3	100381459	100394798	1.24e-05	3	100381459	100394798	ENSOARG00000013258 ENSOARG00000013258	TBC1D8、TBC1D8
3	100413155	100423936	1.24e-05	3	100413155	100423936	ENSOARG00000013285 ENSOARG00000013285	NPAS2、NPAS2
3	100433601	100435741	1.24e-05	3	100433601	100435741	ENSOARG00000013285 ENSOARG00000013285	NPAS2、NPAS2
3	100448260	100452566	1.24e-05	3	100448260	100452566	ENSOARG00000013285 ENSOARG00000013285	NPAS2、NPAS2
3	100454490	100471253	1.24e-05	3	100454490	100471253	ENSOARG00000013285 ENSOARG00000013285	NPAS2、NPAS2
3	100472578	100484183	1.24e-05	3	100472578	100484183	ENSOARG00000013285 ENSOARG00000013285	NPAS2、NPAS2
3	100491216	100502434	1.24e-05	3	100491216	100502434	ENSOARG00000013285 ENSOARG00000013285	NPAS2、NPAS2
3	100803876	100836280	1.24e-05	3	100803876	100836280	ENSOARG00000013299 ENSOARG00000013307	PDCL3、NMS
3	100841646	100843591	1.24e-05	3	100841646	100843591	ENSOARG00000013307 ENSOARG00000013307	NMS、NMS
3	100846433	100872632	1.24e-05	3	100846433	100872632	ENSOARG00000013307 ENSOARG00000013318	NMS、CHST10
3	100872745	100878083	1.24e-05	3	100872745	100878083	ENSOARG00000013318 ENSOARG00000013318	CHST10、CHST10
3	100883792	100902400	1.24e-05	3	100883792	100902400	ENSOARG00000013318 ENSOARG00000013332	CHST10、LONRF2
3	100908568	100909106	1.24e-05	3	100908568	100909106	ENSOARG00000013332 ENSOARG00000013332	LONRF2、LONRF2
3	100050001	100064144	1.24e-05	3	99837849	100064144	ENSOARG00000013190 ENSOARG00000013205	MAP4K4、RFX8
3	100130360	100141064	1.24e-05	3	100130360	100141064	ENSOARG00000013219 ENSOARG00000013219	CREG2、CREG2
3	100221528	100311450	1.24e-05	3	100221528	100311450	ENSOARG00000013243 ENSOARG00000013258	CNOT11、TBC1D8
3	100400211	100401311	1.24e-05	3	100400211	100401311	ENSOARG00000013272 ENSOARG00000013272	RPL31、RPL31
3	100793323	100796012	1.24e-05	3	100793323	100796012	ENSOARG00000013299 ENSOARG00000013299	PDCL3、PDCL3
3	100920642	101050000	1.24e-05	3	100920642	101246287	ENSOARG00000013332 ENSOARG00000013344	LONRF2、NA
3	100502796	100793182	1.24e-05	3	100502796	100793182	ENSOARG00000013285 ENSOARG00000013299	NPAS2、PDCL3
20	21154331	21154828	1.24e-05	20	21154331	21154828	ENSOARG00000012061	PTCHD4
20	21154830	21154892	1.24e-05	20	21154830	21154892	ENSOARG00000012061	PTCHD4
20	21981054	21981179	1.24e-05	20	21981054	21981179	ENSOARG00000012068	MUT
20	21981180	21986697	1.24e-05	20	21981180	21986697	ENSOARG00000012068 ENSOARG00000012068	MUT、MUT
20	21986698	21986865	1.24e-05	20	21986698	21986865	ENSOARG00000012068	MUT
20	21989441	21989588	1.24e-05	20	21989441	21989588	ENSOARG00000012068	MUT
20	21989589	21990956	1.24e-05	20	21989589	21990956	ENSOARG00000012068 ENSOARG00000012068	MUT、MUT
20	21990957	21991088	1.24e-05	20	21990957	21991088	ENSOARG00000012068	MUT
20	21991089	21992682	1.24e-05	20	21991089	21992682	ENSOARG00000012068 ENSOARG00000012068	MUT、MUT
20	21992683	21992798	1.24e-05	20	21992683	21992798	ENSOARG00000012068	MUT
20	21992799	21995096	1.24e-05	20	21992799	21995096	ENSOARG00000012068 ENSOARG00000012068	MUT、MUT
20	21995097	21995212	1.24e-05	20	21995097	21995212	ENSOARG00000012068	MUT
20	21995213	21995885	1.24e-05	20	21995213	21995885	ENSOARG00000012068 ENSOARG00000012068	MUT、MUT
20	21995886	21995997	1.24e-05	20	21995886	21995997	ENSOARG00000012068	MUT
20	22006608	22006856	1.24e-05	20	22006608	22006856	ENSOARG00000012068	MUT
20	22006857	22008879	1.24e-05	20	22006857	22008879	ENSOARG00000012068 ENSOARG00000012068	MUT、MUT
20	22008880	22009051	1.24e-05	20	22008880	22009051	ENSOARG00000012068	MUT
20	22009052	22009527	1.24e-05	20	22009052	22009527	ENSOARG00000012068 ENSOARG00000012068	MUT、MUT
20	22009528	22009685	1.24e-05	20	22009528	22009685	ENSOARG00000012068	MUT
20	22009686	22012742	1.24e-05	20	22009686	22012742	ENSOARG00000012068 ENSOARG00000012068	MUT、MUT
20	22012743	22013110	1.24e-05	20	22012743	22013110	ENSOARG00000012068	MUT
20	22013111	22013951	1.24e-05	20	22013111	22013951	ENSOARG00000012068 ENSOARG00000012068	MUT、MUT
20	22013952	22014351	1.24e-05	20	22013952	22014351	ENSOARG00000012068	MUT
20	22026192	22026299	1.24e-05	20	22026192	22026299	ENSOARG00000012137	CENPQ
20	22026300	22027079	1.24e-05	20	22026300	22027079	ENSOARG00000012137 ENSOARG00000012137	CENPQ、CENPQ
20	22027080	22027134	1.24e-05	20	22027080	22027134	ENSOARG00000012137	CENPQ
20	22027135	22028169	1.24e-05	20	22027135	22028169	ENSOARG00000012137 ENSOARG00000012137	CENPQ、CENPQ
20	22028170	22028296	1.24e-05	20	22028170	22028296	ENSOARG00000012137	CENPQ
20	22028297	22031788	1.24e-05	20	22028297	22031788	ENSOARG00000012137 ENSOARG00000012137	CENPQ、CENPQ
20	22031789	22031857	1.24e-05	20	22031789	22031857	ENSOARG00000012137	CENPQ
20	22036484	22036613	1.24e-05	20	22036484	22036613	ENSOARG00000012137	CENPQ
20	22036614	22039502	1.24e-05	20	22036614	22039502	ENSOARG00000012137 ENSOARG00000012137	CENPQ、CENPQ
20	22039503	22039622	1.24e-05	20	22039503	22039622	ENSOARG00000012137	CENPQ
20	22039623	22039783	1.24e-05	20	22039623	22039783	ENSOARG00000012137 ENSOARG00000012137	CENPQ、CENPQ
20	22039784	22039858	1.24e-05	20	22039784	22039858	ENSOARG00000012137	CENPQ
20	22039859	22040915	1.24e-05	20	22039859	22040915	ENSOARG00000012137 ENSOARG00000012137	CENPQ、CENPQ
20	22040916	22041044	1.24e-05	20	22040916	22041044	ENSOARG00000012137	CENPQ
20	22055387	22055464	1.24e-05	20	22055387	22055464	ENSOARG00000012194	GLYATL3
20	22055465	22058953	1.24e-05	20	22055465	22058953	ENSOARG00000012194 ENSOARG00000012194	GLYATL3、GLYATL3
20	22058954	22059061	1.24e-05	20	22058954	22059061	ENSOARG00000012194	GLYATL3
20	22059062	22059473	1.24e-05	20	22059062	22059473	ENSOARG00000012194 ENSOARG00000012194	GLYATL3、GLYATL3
20	22059474	22059600	1.24e-05	20	22059474	22059600	ENSOARG00000012194	GLYATL3
20	22059601	22063124	1.24e-05	20	22059601	22063124	ENSOARG00000012194 ENSOARG00000012194	GLYATL3、GLYATL3
20	22063125	22063248	1.24e-05	20	22063125	22063248	ENSOARG00000012194	GLYATL3
20	22070055	22070478	1.24e-05	20	22070055	22070478	ENSOARG00000012194	GLYATL3
20	22088335	22088883	1.24e-05	20	22088335	22088883	ENSOARG00000008721	C6orf141
20	21986866	21989440	1.24e-05	20	21986866	21989440	ENSOARG00000012068 ENSOARG00000012068	MUT、MUT
20	21995998	22006607	1.24e-05	20	21995998	22006607	ENSOARG00000012068 ENSOARG00000012068	MUT、MUT
20	22031858	22036483	1.24e-05	20	22031858	22036483	ENSOARG00000012137 ENSOARG00000012137	CENPQ、CENPQ
20	22041045	22055386	1.24e-05	20	22041045	22055386	ENSOARG00000012137 ENSOARG00000012194	CENPQ、GLYATL3
20	22063249	22070054	1.24e-05	20	22063249	22070054	ENSOARG00000012194 ENSOARG00000012194	GLYATL3、GLYATL3
20	22070479	22088334	1.24e-05	20	22070479	22088334	ENSOARG00000012194 ENSOARG00000008721	GLYATL3、C6orf141
20	22088884	22125000	1.24e-05	20	22088884	22142380	ENSOARG00000008721 ENSOARG00000012291	C6orf141、RHAG
20	21125001	21154330	1.24e-05	20	21097528	21154330	ENSOARG00000012061 ENSOARG00000012061	PTCHD4、PTCHD4
20	21154893	21981053	1.24e-05	20	21154893	21981053	ENSOARG00000012061 ENSOARG00000012068	PTCHD4、MUT
20	22014352	22026191	1.24e-05	20	22014352	22026191	ENSOARG00000012068 ENSOARG00000012137	MUT、CENPQ
8	14793301	14793322	1.23e-05	8	14793301	14793322	ENSOARG00000008072	TRDN
8	14855078	14855287	1.23e-05	8	14855078	14855287	ENSOARG00000008072	TRDN
8	14880473	14880637	1.23e-05	8	14880473	14880637	ENSOARG00000008072	TRDN
8	14880638	14881670	1.23e-05	8	14880638	14881670	ENSOARG00000008072 ENSOARG00000008072	TRDN、TRDN
8	14881671	14881703	1.23e-05	8	14881671	14881703	ENSOARG00000008072	TRDN
8	14904694	14904753	1.23e-05	8	14904694	14904753	ENSOARG00000008072	TRDN
8	14916688	14916741	1.23e-05	8	14916688	14916741	ENSOARG00000008072	TRDN
8	14916742	14919802	1.23e-05	8	14916742	14919802	ENSOARG00000008072 ENSOARG00000008072	TRDN、TRDN
8	14919803	14919862	1.23e-05	8	14919803	14919862	ENSOARG00000008072	TRDN
8	14929289	14929468	1.23e-05	8	14929289	14929468	ENSOARG00000008072	TRDN
8	14929469	14935534	1.23e-05	8	14929469	14935534	ENSOARG00000008072 ENSOARG00000008072	TRDN、TRDN
8	14935535	14935593	1.23e-05	8	14935535	14935593	ENSOARG00000008072	TRDN
8	15327935	15328019	1.23e-05	8	15327935	15328019	ENSOARG00000008112	CLVS2
8	15327935	15328019	1.23e-05	8	15327935	15328019	ENSOARG00000008112	CLVS2
8	15328020	15335215	1.23e-05	8	15328020	15335215	ENSOARG00000008112 ENSOARG00000008112	CLVS2、CLVS2
8	15335437	15342433	1.23e-05	8	15335437	15342433	ENSOARG00000008112 ENSOARG00000008112	CLVS2、CLVS2
8	15342434	15342544	1.23e-05	8	15342434	15342544	ENSOARG00000008112	CLVS2
8	15342434	15342544	1.23e-05	8	15342434	15342544	ENSOARG00000008112	CLVS2
8	15389142	15389316	1.23e-05	8	15389142	15389316	ENSOARG00000008112	CLVS2
8	15389142	15389316	1.23e-05	8	15389142	15389316	ENSOARG00000008112	CLVS2
8	15402031	15402419	1.23e-05	8	15402031	15402419	ENSOARG00000008112	CLVS2
8	15402031	15402433	1.23e-05	8	15402031	15402433	ENSOARG00000008112	CLVS2
8	15402434	15402735	1.23e-05	8	15402434	15402735	ENSOARG00000008112 ENSOARG00000008112	CLVS2、CLVS2
8	15402736	15402790	1.23e-05	8	15402736	15402790	ENSOARG00000008112	CLVS2
8	14855288	14880472	1.23e-05	8	14855288	14880472	ENSOARG00000008072 ENSOARG00000008072	TRDN、TRDN
8	14881704	14904693	1.23e-05	8	14881704	14904693	ENSOARG00000008072 ENSOARG00000008072	TRDN、TRDN
8	14904754	14916687	1.23e-05	8	14904754	14916687	ENSOARG00000008072 ENSOARG00000008072	TRDN、TRDN
8	14919863	14929288	1.23e-05	8	14919863	14929288	ENSOARG00000008072 ENSOARG00000008072	TRDN、TRDN
8	15342545	15389141	1.23e-05	8	15342545	15389141	ENSOARG00000008112 ENSOARG00000008112	CLVS2、CLVS2
8	15389317	15402030	1.23e-05	8	15389317	15402030	ENSOARG00000008112 ENSOARG00000008112	CLVS2、CLVS2
8	14793323	14855077	1.23e-05	8	14793323	14855077	ENSOARG00000008072 ENSOARG00000008072	TRDN、TRDN
8	14935594	15327934	1.23e-05	8	14935594	15327934	ENSOARG00000008072 ENSOARG00000008112	TRDN、CLVS2
8	15335216	15335436	1.23e-05	8	15335216	15335436	ENSOARG00000008112	CLVS2
8	15335216	15335436	1.23e-05	8	15335216	15335436	ENSOARG00000008112	CLVS2
8	15402791	15500000	1.23e-05	8	15402791	15518884	ENSOARG00000008112 ENSOARG00000008143	CLVS2、SMPDL3A
8	14500001	14793300	1.23e-05	8	14080154	14793300	ENSOARG00000008039 ENSOARG00000008072	NA、TRDN
7	7341927	7342060	1.23e-05	7	7341927	7342060	ENSOARG00000016846	SV2C
7	7342061	7342508	1.23e-05	7	7342061	7342508	ENSOARG00000016846 ENSOARG00000016846	SV2C、SV2C
7	7342509	7342598	1.23e-05	7	7342509	7342598	ENSOARG00000016846	SV2C
7	7342599	7347015	1.23e-05	7	7342599	7347015	ENSOARG00000016846 ENSOARG00000016846	SV2C、SV2C
7	7347016	7347126	1.23e-05	7	7347016	7347126	ENSOARG00000016846	SV2C
7	7347127	7347697	1.23e-05	7	7347127	7347697	ENSOARG00000016846 ENSOARG00000016846	SV2C、SV2C
7	7347698	7347786	1.23e-05	7	7347698	7347786	ENSOARG00000016846	SV2C
7	7347787	7353045	1.23e-05	7	7347787	7353045	ENSOARG00000016846 ENSOARG00000016846	SV2C、SV2C
7	7353046	7353204	1.23e-05	7	7353046	7353204	ENSOARG00000016846	SV2C
7	7353205	7356182	1.23e-05	7	7353205	7356182	ENSOARG00000016846 ENSOARG00000016846	SV2C、SV2C
7	7356183	7356316	1.23e-05	7	7356183	7356316	ENSOARG00000016846	SV2C
7	7357800	7358003	1.23e-05	7	7357800	7358003	ENSOARG00000016846	SV2C
7	7358004	7358479	1.23e-05	7	7358004	7358479	ENSOARG00000016846 ENSOARG00000016846	SV2C、SV2C
7	7358480	7358639	1.23e-05	7	7358480	7358639	ENSOARG00000016846	SV2C
7	7373071	7373251	1.23e-05	7	7373071	7373251	ENSOARG00000016846	SV2C
7	7424766	7424811	1.23e-05	7	7424766	7424811	ENSOARG00000016888	IQGAP2
7	7473529	7473628	1.23e-05	7	7473529	7473628	ENSOARG00000016888	IQGAP2
7	7585593	7585749	1.23e-05	7	7585593	7585749	ENSOARG00000016888	IQGAP2
7	7593991	7594068	1.23e-05	7	7593991	7594068	ENSOARG00000016888	IQGAP2
7	7594069	7597338	1.23e-05	7	7594069	7597338	ENSOARG00000016888 ENSOARG00000016888	IQGAP2、IQGAP2
7	7597339	7597415	1.23e-05	7	7597339	7597415	ENSOARG00000016888	IQGAP2
7	7611692	7611759	1.23e-05	7	7611692	7611759	ENSOARG00000016888	IQGAP2
7	7611760	7612076	1.23e-05	7	7611760	7612076	ENSOARG00000016888 ENSOARG00000016888	IQGAP2、IQGAP2
7	7612077	7612190	1.23e-05	7	7612077	7612190	ENSOARG00000016888	IQGAP2
7	7612191	7612835	1.23e-05	7	7612191	7612835	ENSOARG00000016888 ENSOARG00000016888	IQGAP2、IQGAP2
7	7612836	7613014	1.23e-05	7	7612836	7613014	ENSOARG00000016888	IQGAP2
7	7613015	7615073	1.23e-05	7	7613015	7615073	ENSOARG00000016888 ENSOARG00000016888	IQGAP2、IQGAP2
7	7615074	7615161	1.23e-05	7	7615074	7615161	ENSOARG00000016888	IQGAP2
7	7619781	7619944	1.23e-05	7	7619781	7619944	ENSOARG00000016888	IQGAP2
7	7619945	7622549	1.23e-05	7	7619945	7622549	ENSOARG00000016888 ENSOARG00000016888	IQGAP2、IQGAP2
7	7622550	7622710	1.23e-05	7	7622550	7622710	ENSOARG00000016888	IQGAP2
7	7622711	7630120	1.23e-05	7	7622711	7630120	ENSOARG00000016888 ENSOARG00000016888	IQGAP2、IQGAP2
7	7630121	7630245	1.23e-05	7	7630121	7630245	ENSOARG00000016888	IQGAP2
7	7639390	7639553	1.23e-05	7	7639390	7639553	ENSOARG00000016888	IQGAP2
7	7639554	7644834	1.23e-05	7	7639554	7644834	ENSOARG00000016888 ENSOARG00000016918	IQGAP2、F2RL2
7	7644835	7645904	1.23e-05	7	7644835	7645904	ENSOARG00000016918	F2RL2
7	7645905	7650932	1.23e-05	7	7645905	7650932	ENSOARG00000016918 ENSOARG00000016918	F2RL2、F2RL2
7	7650933	7650996	1.23e-05	7	7650933	7650996	ENSOARG00000016918	F2RL2
7	7655344	7655434	1.23e-05	7	7655344	7655434	ENSOARG00000016888	IQGAP2
7	7655435	7660121	1.23e-05	7	7655435	7660121	ENSOARG00000016888 ENSOARG00000016888	IQGAP2、IQGAP2
7	7660122	7660289	1.23e-05	7	7660122	7660289	ENSOARG00000016888	IQGAP2
7	7660290	7665115	1.23e-05	7	7660290	7665115	ENSOARG00000016888 ENSOARG00000016888	IQGAP2、IQGAP2
7	7665116	7665258	1.23e-05	7	7665116	7665258	ENSOARG00000016888	IQGAP2
7	7665259	7667065	1.23e-05	7	7665259	7667065	ENSOARG00000016888 ENSOARG00000016888	IQGAP2、IQGAP2
7	7667066	7667236	1.23e-05	7	7667066	7667236	ENSOARG00000016888	IQGAP2
7	7673706	7673789	1.23e-05	7	7673706	7673789	ENSOARG00000016888	IQGAP2
7	7673790	7676312	1.23e-05	7	7673790	7676312	ENSOARG00000016888 ENSOARG00000016888	IQGAP2、IQGAP2
7	7676313	7676384	1.23e-05	7	7676313	7676384	ENSOARG00000016888	IQGAP2
7	7676385	7677042	1.23e-05	7	7676385	7677042	ENSOARG00000016888 ENSOARG00000016888	IQGAP2、IQGAP2
7	7677043	7677112	1.23e-05	7	7677043	7677112	ENSOARG00000016888	IQGAP2
7	7677113	7681568	1.23e-05	7	7677113	7681568	ENSOARG00000016888 ENSOARG00000016888	IQGAP2、IQGAP2
7	7681569	7681777	1.23e-05	7	7681569	7681777	ENSOARG00000016888	IQGAP2
7	7690680	7690829	1.23e-05	7	7690680	7690829	ENSOARG00000016888	IQGAP2
7	7690830	7694035	1.23e-05	7	7690830	7694035	ENSOARG00000016888 ENSOARG00000016888	IQGAP2、IQGAP2
7	7694036	7694199	1.23e-05	7	7694036	7694199	ENSOARG00000016888	IQGAP2
7	7694200	7696610	1.23e-05	7	7694200	7696610	ENSOARG00000016888 ENSOARG00000016888	IQGAP2、IQGAP2
7	7696611	7696835	1.23e-05	7	7696611	7696835	ENSOARG00000016888	IQGAP2
7	7696836	7698192	1.23e-05	7	7696836	7698192	ENSOARG00000016888 ENSOARG00000016888	IQGAP2、IQGAP2
7	7698193	7698333	1.23e-05	7	7698193	7698333	ENSOARG00000016888	IQGAP2
7	7698334	7698679	1.23e-05	7	7698334	7698679	ENSOARG00000016888 ENSOARG00000016888	IQGAP2、IQGAP2
7	7698680	7698764	1.23e-05	7	7698680	7698764	ENSOARG00000016888	IQGAP2
7	7698765	7699325	1.23e-05	7	7698765	7699325	ENSOARG00000016888 ENSOARG00000016888	IQGAP2、IQGAP2
7	7699326	7699558	1.23e-05	7	7699326	7699558	ENSOARG00000016888	IQGAP2
7	7702059	7702191	1.23e-05	7	7702059	7702191	ENSOARG00000016888	IQGAP2
7	7702192	7709036	1.23e-05	7	7702192	7709036	ENSOARG00000016888 ENSOARG00000016888	IQGAP2、IQGAP2
7	7709037	7709139	1.23e-05	7	7709037	7709139	ENSOARG00000016888	IQGAP2
7	7709140	7709667	1.23e-05	7	7709140	7709667	ENSOARG00000016888 ENSOARG00000016888	IQGAP2、IQGAP2
7	7709668	7709809	1.23e-05	7	7709668	7709809	ENSOARG00000016888	IQGAP2
7	7719007	7719094	1.23e-05	7	7719007	7719094	ENSOARG00000016888	IQGAP2
7	7719095	7721017	1.23e-05	7	7719095	7721017	ENSOARG00000016888 ENSOARG00000016888	IQGAP2、IQGAP2
7	7721018	7721230	1.23e-05	7	7721018	7721230	ENSOARG00000016888	IQGAP2
7	7721231	7723666	1.23e-05	7	7721231	7723666	ENSOARG00000016888 ENSOARG00000016888	IQGAP2、IQGAP2
7	7723667	7723827	1.23e-05	7	7723667	7723827	ENSOARG00000016888	IQGAP2
7	7723828	7725506	1.23e-05	7	7723828	7725506	ENSOARG00000016888 ENSOARG00000016888	IQGAP2、IQGAP2
7	7725507	7725644	1.23e-05	7	7725507	7725644	ENSOARG00000016888	IQGAP2
7	7725645	7727347	1.23e-05	7	7725645	7727347	ENSOARG00000016888 ENSOARG00000016888	IQGAP2、IQGAP2
7	7727348	7727456	1.23e-05	7	7727348	7727456	ENSOARG00000016888	IQGAP2
7	7727457	7731162	1.23e-05	7	7727457	7731162	ENSOARG00000016888 ENSOARG00000016888	IQGAP2、IQGAP2
7	7731163	7731273	1.23e-05	7	7731163	7731273	ENSOARG00000016888	IQGAP2
7	7743309	7743316	1.23e-05	7	7743309	7743316	ENSOARG00000016937	F2R
7	7743317	7743713	1.23e-05	7	7743317	7743713	ENSOARG00000016937 ENSOARG00000016937	F2R、F2R
7	7743714	7743793	1.23e-05	7	7743714	7743793	ENSOARG00000016937	F2R
7	7759008	7759696	1.23e-05	7	7759008	7759696	ENSOARG00000016937	F2R
7	7759697	7759700	1.23e-05	7	7759697	7759700	ENSOARG00000016937 ENSOARG00000016937	F2R、F2R
7	7759701	7760186	1.23e-05	7	7759701	7760186	ENSOARG00000016937	F2R
7	7839773	7840876	1.23e-05	7	7839773	7840876	ENSOARG00000011584	F2RL1
7	7867040	7867180	1.23e-05	7	7867040	7867180	ENSOARG00000016947	S100Z
7	7867181	7869000	1.23e-05	7	7867181	7869000	ENSOARG00000016947 ENSOARG00000016947	S100Z、S100Z
7	7869001	7869156	1.23e-05	7	7869001	7869156	ENSOARG00000016947	S100Z
7	7910104	7910184	1.23e-05	7	7910104	7910184	ENSOARG00000016960	CRHBP
7	7910185	7910547	1.23e-05	7	7910185	7910547	ENSOARG00000016960 ENSOARG00000016960	CRHBP、CRHBP
7	7910548	7910819	1.23e-05	7	7910548	7910819	ENSOARG00000016960	CRHBP
7	7910820	7912189	1.23e-05	7	7910820	7912189	ENSOARG00000016960 ENSOARG00000016960	CRHBP、CRHBP
7	7912190	7912404	1.23e-05	7	7912190	7912404	ENSOARG00000016960	CRHBP
7	7914092	7914240	1.23e-05	7	7914092	7914240	ENSOARG00000016960	CRHBP
7	7914241	7917865	1.23e-05	7	7914241	7917865	ENSOARG00000016960 ENSOARG00000016960	CRHBP、CRHBP
7	7917866	7917983	1.23e-05	7	7917866	7917983	ENSOARG00000016960	CRHBP
7	7917984	7921903	1.23e-05	7	7917984	7921903	ENSOARG00000016960 ENSOARG00000016960	CRHBP、CRHBP
7	7921904	7922058	1.23e-05	7	7921904	7922058	ENSOARG00000016960	CRHBP
7	7950847	7951338	1.23e-05	7	7950847	7951338	ENSOARG00000011596	NUDT15
7	7992231	7992440	1.23e-05	7	7992231	7992440	ENSOARG00000016987	AGGF1
7	7996662	7996764	1.23e-05	7	7996662	7996764	ENSOARG00000016987	AGGF1
7	7996765	7997790	1.23e-05	7	7996765	7997790	ENSOARG00000016987 ENSOARG00000016987	AGGF1、AGGF1
7	7997791	7997993	1.23e-05	7	7997791	7997993	ENSOARG00000016987	AGGF1
7	7997994	7998815	1.23e-05	7	7997994	7998815	ENSOARG00000016987 ENSOARG00000016987	AGGF1、AGGF1
7	7998816	7998980	1.23e-05	7	7998816	7998980	ENSOARG00000016987	AGGF1
7	7998981	8002569	1.23e-05	7	7998981	8002569	ENSOARG00000016987 ENSOARG00000016987	AGGF1、AGGF1
7	8002570	8002758	1.23e-05	7	8002570	8002758	ENSOARG00000016987	AGGF1
7	8015470	8015800	1.23e-05	7	8015470	8015800	ENSOARG00000016987	AGGF1
7	8015801	8017070	1.23e-05	7	8015801	8017070	ENSOARG00000016987 ENSOARG00000016987	AGGF1、AGGF1
7	8017071	8017182	1.23e-05	7	8017071	8017182	ENSOARG00000016987	AGGF1
7	8017183	8018348	1.23e-05	7	8017183	8018348	ENSOARG00000016987 ENSOARG00000016987	AGGF1、AGGF1
7	8018349	8018400	1.23e-05	7	8018349	8018400	ENSOARG00000016987	AGGF1
7	8018401	8022214	1.23e-05	7	8018401	8022214	ENSOARG00000016987 ENSOARG00000016987	AGGF1、AGGF1
7	8022215	8022316	1.23e-05	7	8022215	8022316	ENSOARG00000016987	AGGF1
7	8022317	8023201	1.23e-05	7	8022317	8023201	ENSOARG00000016987 ENSOARG00000016987	AGGF1、AGGF1
7	8023202	8023367	1.23e-05	7	8023202	8023367	ENSOARG00000016987	AGGF1
7	8023368	8024898	1.23e-05	7	8023368	8024898	ENSOARG00000016987 ENSOARG00000016987	AGGF1、AGGF1
7	8024899	8024981	1.23e-05	7	8024899	8024981	ENSOARG00000016987	AGGF1
7	8030030	8030157	1.23e-05	7	8030030	8030157	ENSOARG00000016987	AGGF1
7	8030158	8031767	1.23e-05	7	8030158	8031767	ENSOARG00000016987 ENSOARG00000016987	AGGF1、AGGF1
7	8031768	8031867	1.23e-05	7	8031768	8031867	ENSOARG00000016987	AGGF1
7	8031868	8033101	1.23e-05	7	8031868	8033101	ENSOARG00000016987 ENSOARG00000016987	AGGF1、AGGF1
7	8033102	8033299	1.23e-05	7	8033102	8033299	ENSOARG00000016987	AGGF1
7	8223462	8224064	1.23e-05	7	8223462	8224064	ENSOARG00000011611	NA
7	8293106	8293135	1.23e-05	7	8293106	8293135	ENSOARG00000017022	PDE8B
7	8293136	8294420	1.23e-05	7	8293136	8294420	ENSOARG00000017022 ENSOARG00000017022	PDE8B、PDE8B
7	8294421	8294480	1.23e-05	7	8294421	8294480	ENSOARG00000017022	PDE8B
7	8307996	8308186	1.23e-05	7	8307996	8308186	ENSOARG00000017022	PDE8B
7	8308187	8311920	1.23e-05	7	8308187	8311920	ENSOARG00000017022 ENSOARG00000017022	PDE8B、PDE8B
7	8311921	8311980	1.23e-05	7	8311921	8311980	ENSOARG00000017022	PDE8B
7	8311981	8314466	1.23e-05	7	8311981	8314466	ENSOARG00000017022 ENSOARG00000017022	PDE8B、PDE8B
7	8314467	8314524	1.23e-05	7	8314467	8314524	ENSOARG00000017022	PDE8B
7	8314525	8319166	1.23e-05	7	8314525	8319166	ENSOARG00000017022 ENSOARG00000017022	PDE8B、PDE8B
7	8319167	8319255	1.23e-05	7	8319167	8319255	ENSOARG00000017022	PDE8B
7	7356317	7357799	1.23e-05	7	7356317	7357799	ENSOARG00000016846 ENSOARG00000016846	SV2C、SV2C
7	7358640	7373070	1.23e-05	7	7358640	7373070	ENSOARG00000016846 ENSOARG00000016846	SV2C、SV2C
7	7373252	7424765	1.23e-05	7	7373252	7424765	ENSOARG00000016846 ENSOARG00000016888	SV2C、IQGAP2
7	7473629	7585592	1.23e-05	7	7473629	7585592	ENSOARG00000016888 ENSOARG00000016888	IQGAP2、IQGAP2
7	7585750	7593990	1.23e-05	7	7585750	7593990	ENSOARG00000016888 ENSOARG00000016888	IQGAP2、IQGAP2
7	7615162	7619780	1.23e-05	7	7615162	7619780	ENSOARG00000016888 ENSOARG00000016888	IQGAP2、IQGAP2
7	7630246	7639389	1.23e-05	7	7630246	7639389	ENSOARG00000016888 ENSOARG00000016888	IQGAP2、IQGAP2
7	7650997	7655343	1.23e-05	7	7650997	7655343	ENSOARG00000016918 ENSOARG00000016888	F2RL2、IQGAP2
7	7667237	7673705	1.23e-05	7	7667237	7673705	ENSOARG00000016888 ENSOARG00000016888	IQGAP2、IQGAP2
7	7681778	7690679	1.23e-05	7	7681778	7690679	ENSOARG00000016888 ENSOARG00000016888	IQGAP2、IQGAP2
7	7699559	7702058	1.23e-05	7	7699559	7702058	ENSOARG00000016888 ENSOARG00000016888	IQGAP2、IQGAP2
7	7709810	7719006	1.23e-05	7	7709810	7719006	ENSOARG00000016888 ENSOARG00000016888	IQGAP2、IQGAP2
7	7743794	7759007	1.23e-05	7	7743794	7759007	ENSOARG00000016937 ENSOARG00000016937	F2R、F2R
7	7760187	7839772	1.23e-05	7	7760187	7839772	ENSOARG00000016937 ENSOARG00000011584	F2R、F2RL1
7	7869157	7910103	1.23e-05	7	7869157	7910103	ENSOARG00000016947 ENSOARG00000016960	S100Z、CRHBP
7	7912405	7914091	1.23e-05	7	7912405	7914091	ENSOARG00000016960 ENSOARG00000016960	CRHBP、CRHBP
7	7922059	7950846	1.23e-05	7	7922059	7950846	ENSOARG00000016960 ENSOARG00000011596	CRHBP、NUDT15
7	7951339	7992230	1.23e-05	7	7951339	7992230	ENSOARG00000011596 ENSOARG00000016987	NUDT15、AGGF1
7	8002759	8015469	1.23e-05	7	8002759	8015469	ENSOARG00000016987 ENSOARG00000016987	AGGF1、AGGF1
7	8024982	8030029	1.23e-05	7	8024982	8030029	ENSOARG00000016987 ENSOARG00000016987	AGGF1、AGGF1
7	8294481	8307995	1.23e-05	7	8294481	8307995	ENSOARG00000017022 ENSOARG00000017022	PDE8B、PDE8B
7	8319256	8325000	1.23e-05	7	8319256	8328448	ENSOARG00000017022 ENSOARG00000017022	PDE8B、PDE8B
7	7424812	7473528	1.23e-05	7	7424812	7473528	ENSOARG00000016888 ENSOARG00000016888	IQGAP2、IQGAP2
7	7597416	7611691	1.23e-05	7	7597416	7611691	ENSOARG00000016888 ENSOARG00000016888	IQGAP2、IQGAP2
7	7731274	7743308	1.23e-05	7	7731274	7743308	ENSOARG00000016888 ENSOARG00000016937	IQGAP2、F2R
7	7840877	7867039	1.23e-05	7	7840877	7867039	ENSOARG00000011584 ENSOARG00000016947	F2RL1、S100Z
7	7992441	7996661	1.23e-05	7	7992441	7996661	ENSOARG00000016987 ENSOARG00000016987	AGGF1、AGGF1
7	8033300	8223461	1.23e-05	7	8033300	8223461	ENSOARG00000016987 ENSOARG00000011611	AGGF1、NA
7	8224065	8293105	1.23e-05	7	8224065	8293105	ENSOARG00000011611 ENSOARG00000017022	NA、PDE8B
7	7325001	7341926	1.23e-05	7	7278836	7341926	ENSOARG00000016846 ENSOARG00000016846	SV2C、SV2C
7	7209669	7210248	1.23e-05	7	7209669	7210248	ENSOARG00000016846	SV2C
7	7264553	7264733	1.23e-05	7	7264553	7264733	ENSOARG00000016846	SV2C
7	7278684	7278835	1.23e-05	7	7278684	7278835	ENSOARG00000016846	SV2C
7	7341927	7342060	1.23e-05	7	7341927	7342060	ENSOARG00000016846	SV2C
7	7342061	7342508	1.23e-05	7	7342061	7342508	ENSOARG00000016846 ENSOARG00000016846	SV2C、SV2C
7	7342509	7342598	1.23e-05	7	7342509	7342598	ENSOARG00000016846	SV2C
7	7342599	7347015	1.23e-05	7	7342599	7347015	ENSOARG00000016846 ENSOARG00000016846	SV2C、SV2C
7	7347016	7347126	1.23e-05	7	7347016	7347126	ENSOARG00000016846	SV2C
7	7347127	7347697	1.23e-05	7	7347127	7347697	ENSOARG00000016846 ENSOARG00000016846	SV2C、SV2C
7	7347698	7347786	1.23e-05	7	7347698	7347786	ENSOARG00000016846	SV2C
7	7347787	7353045	1.23e-05	7	7347787	7353045	ENSOARG00000016846 ENSOARG00000016846	SV2C、SV2C
7	7353046	7353204	1.23e-05	7	7353046	7353204	ENSOARG00000016846	SV2C
7	7353205	7356182	1.23e-05	7	7353205	7356182	ENSOARG00000016846 ENSOARG00000016846	SV2C、SV2C
7	7356183	7356316	1.23e-05	7	7356183	7356316	ENSOARG00000016846	SV2C
7	7357800	7358003	1.23e-05	7	7357800	7358003	ENSOARG00000016846	SV2C
7	7358004	7358479	1.23e-05	7	7358004	7358479	ENSOARG00000016846 ENSOARG00000016846	SV2C、SV2C
7	7358480	7358639	1.23e-05	7	7358480	7358639	ENSOARG00000016846	SV2C
7	7373071	7373251	1.23e-05	7	7373071	7373251	ENSOARG00000016846	SV2C
7	7424766	7424811	1.23e-05	7	7424766	7424811	ENSOARG00000016888	IQGAP2
7	7473529	7473628	1.23e-05	7	7473529	7473628	ENSOARG00000016888	IQGAP2
7	7585593	7585749	1.23e-05	7	7585593	7585749	ENSOARG00000016888	IQGAP2
7	7593991	7594068	1.23e-05	7	7593991	7594068	ENSOARG00000016888	IQGAP2
7	7594069	7597338	1.23e-05	7	7594069	7597338	ENSOARG00000016888 ENSOARG00000016888	IQGAP2、IQGAP2
7	7597339	7597415	1.23e-05	7	7597339	7597415	ENSOARG00000016888	IQGAP2
7	7611692	7611759	1.23e-05	7	7611692	7611759	ENSOARG00000016888	IQGAP2
7	7611760	7612076	1.23e-05	7	7611760	7612076	ENSOARG00000016888 ENSOARG00000016888	IQGAP2、IQGAP2
7	7612077	7612190	1.23e-05	7	7612077	7612190	ENSOARG00000016888	IQGAP2
7	7612191	7612835	1.23e-05	7	7612191	7612835	ENSOARG00000016888 ENSOARG00000016888	IQGAP2、IQGAP2
7	7612836	7613014	1.23e-05	7	7612836	7613014	ENSOARG00000016888	IQGAP2
7	7613015	7615073	1.23e-05	7	7613015	7615073	ENSOARG00000016888 ENSOARG00000016888	IQGAP2、IQGAP2
7	7615074	7615161	1.23e-05	7	7615074	7615161	ENSOARG00000016888	IQGAP2
7	7619781	7619944	1.23e-05	7	7619781	7619944	ENSOARG00000016888	IQGAP2
7	7619945	7622549	1.23e-05	7	7619945	7622549	ENSOARG00000016888 ENSOARG00000016888	IQGAP2、IQGAP2
7	7622550	7622710	1.23e-05	7	7622550	7622710	ENSOARG00000016888	IQGAP2
7	7622711	7630120	1.23e-05	7	7622711	7630120	ENSOARG00000016888 ENSOARG00000016888	IQGAP2、IQGAP2
7	7630121	7630245	1.23e-05	7	7630121	7630245	ENSOARG00000016888	IQGAP2
7	7639390	7639553	1.23e-05	7	7639390	7639553	ENSOARG00000016888	IQGAP2
7	7639554	7644834	1.23e-05	7	7639554	7644834	ENSOARG00000016888 ENSOARG00000016918	IQGAP2、F2RL2
7	7644835	7645904	1.23e-05	7	7644835	7645904	ENSOARG00000016918	F2RL2
7	7645905	7650932	1.23e-05	7	7645905	7650932	ENSOARG00000016918 ENSOARG00000016918	F2RL2、F2RL2
7	7650933	7650996	1.23e-05	7	7650933	7650996	ENSOARG00000016918	F2RL2
7	7655344	7655434	1.23e-05	7	7655344	7655434	ENSOARG00000016888	IQGAP2
7	7655435	7660121	1.23e-05	7	7655435	7660121	ENSOARG00000016888 ENSOARG00000016888	IQGAP2、IQGAP2
7	7660122	7660289	1.23e-05	7	7660122	7660289	ENSOARG00000016888	IQGAP2
7	7660290	7665115	1.23e-05	7	7660290	7665115	ENSOARG00000016888 ENSOARG00000016888	IQGAP2、IQGAP2
7	7665116	7665258	1.23e-05	7	7665116	7665258	ENSOARG00000016888	IQGAP2
7	7665259	7667065	1.23e-05	7	7665259	7667065	ENSOARG00000016888 ENSOARG00000016888	IQGAP2、IQGAP2
7	7667066	7667236	1.23e-05	7	7667066	7667236	ENSOARG00000016888	IQGAP2
7	7673706	7673789	1.23e-05	7	7673706	7673789	ENSOARG00000016888	IQGAP2
7	7673790	7676312	1.23e-05	7	7673790	7676312	ENSOARG00000016888 ENSOARG00000016888	IQGAP2、IQGAP2
7	7676313	7676384	1.23e-05	7	7676313	7676384	ENSOARG00000016888	IQGAP2
7	7676385	7677042	1.23e-05	7	7676385	7677042	ENSOARG00000016888 ENSOARG00000016888	IQGAP2、IQGAP2
7	7677043	7677112	1.23e-05	7	7677043	7677112	ENSOARG00000016888	IQGAP2
7	7677113	7681568	1.23e-05	7	7677113	7681568	ENSOARG00000016888 ENSOARG00000016888	IQGAP2、IQGAP2
7	7681569	7681777	1.23e-05	7	7681569	7681777	ENSOARG00000016888	IQGAP2
7	7690680	7690829	1.23e-05	7	7690680	7690829	ENSOARG00000016888	IQGAP2
7	7690830	7694035	1.23e-05	7	7690830	7694035	ENSOARG00000016888 ENSOARG00000016888	IQGAP2、IQGAP2
7	7694036	7694199	1.23e-05	7	7694036	7694199	ENSOARG00000016888	IQGAP2
7	7694200	7696610	1.23e-05	7	7694200	7696610	ENSOARG00000016888 ENSOARG00000016888	IQGAP2、IQGAP2
7	7696611	7696835	1.23e-05	7	7696611	7696835	ENSOARG00000016888	IQGAP2
7	7696836	7698192	1.23e-05	7	7696836	7698192	ENSOARG00000016888 ENSOARG00000016888	IQGAP2、IQGAP2
7	7698193	7698333	1.23e-05	7	7698193	7698333	ENSOARG00000016888	IQGAP2
7	7698334	7698679	1.23e-05	7	7698334	7698679	ENSOARG00000016888 ENSOARG00000016888	IQGAP2、IQGAP2
7	7698680	7698764	1.23e-05	7	7698680	7698764	ENSOARG00000016888	IQGAP2
7	7698765	7699325	1.23e-05	7	7698765	7699325	ENSOARG00000016888 ENSOARG00000016888	IQGAP2、IQGAP2
7	7699326	7699558	1.23e-05	7	7699326	7699558	ENSOARG00000016888	IQGAP2
7	7702059	7702191	1.23e-05	7	7702059	7702191	ENSOARG00000016888	IQGAP2
7	7702192	7709036	1.23e-05	7	7702192	7709036	ENSOARG00000016888 ENSOARG00000016888	IQGAP2、IQGAP2
7	7709037	7709139	1.23e-05	7	7709037	7709139	ENSOARG00000016888	IQGAP2
7	7709140	7709667	1.23e-05	7	7709140	7709667	ENSOARG00000016888 ENSOARG00000016888	IQGAP2、IQGAP2
7	7709668	7709809	1.23e-05	7	7709668	7709809	ENSOARG00000016888	IQGAP2
7	7719007	7719094	1.23e-05	7	7719007	7719094	ENSOARG00000016888	IQGAP2
7	7719095	7721017	1.23e-05	7	7719095	7721017	ENSOARG00000016888 ENSOARG00000016888	IQGAP2、IQGAP2
7	7721018	7721230	1.23e-05	7	7721018	7721230	ENSOARG00000016888	IQGAP2
7	7721231	7723666	1.23e-05	7	7721231	7723666	ENSOARG00000016888 ENSOARG00000016888	IQGAP2、IQGAP2
7	7723667	7723827	1.23e-05	7	7723667	7723827	ENSOARG00000016888	IQGAP2
7	7723828	7725506	1.23e-05	7	7723828	7725506	ENSOARG00000016888 ENSOARG00000016888	IQGAP2、IQGAP2
7	7725507	7725644	1.23e-05	7	7725507	7725644	ENSOARG00000016888	IQGAP2
7	7725645	7727347	1.23e-05	7	7725645	7727347	ENSOARG00000016888 ENSOARG00000016888	IQGAP2、IQGAP2
7	7727348	7727456	1.23e-05	7	7727348	7727456	ENSOARG00000016888	IQGAP2
7	7727457	7731162	1.23e-05	7	7727457	7731162	ENSOARG00000016888 ENSOARG00000016888	IQGAP2、IQGAP2
7	7731163	7731273	1.23e-05	7	7731163	7731273	ENSOARG00000016888	IQGAP2
7	7743309	7743316	1.23e-05	7	7743309	7743316	ENSOARG00000016937	F2R
7	7743317	7743713	1.23e-05	7	7743317	7743713	ENSOARG00000016937 ENSOARG00000016937	F2R、F2R
7	7743714	7743793	1.23e-05	7	7743714	7743793	ENSOARG00000016937	F2R
7	7759008	7759696	1.23e-05	7	7759008	7759696	ENSOARG00000016937	F2R
7	7759697	7759700	1.23e-05	7	7759697	7759700	ENSOARG00000016937 ENSOARG00000016937	F2R、F2R
7	7759701	7760186	1.23e-05	7	7759701	7760186	ENSOARG00000016937	F2R
7	7839773	7840876	1.23e-05	7	7839773	7840876	ENSOARG00000011584	F2RL1
7	7867040	7867180	1.23e-05	7	7867040	7867180	ENSOARG00000016947	S100Z
7	7867181	7869000	1.23e-05	7	7867181	7869000	ENSOARG00000016947 ENSOARG00000016947	S100Z、S100Z
7	7869001	7869156	1.23e-05	7	7869001	7869156	ENSOARG00000016947	S100Z
7	7910104	7910184	1.23e-05	7	7910104	7910184	ENSOARG00000016960	CRHBP
7	7910185	7910547	1.23e-05	7	7910185	7910547	ENSOARG00000016960 ENSOARG00000016960	CRHBP、CRHBP
7	7910548	7910819	1.23e-05	7	7910548	7910819	ENSOARG00000016960	CRHBP
7	7910820	7912189	1.23e-05	7	7910820	7912189	ENSOARG00000016960 ENSOARG00000016960	CRHBP、CRHBP
7	7912190	7912404	1.23e-05	7	7912190	7912404	ENSOARG00000016960	CRHBP
7	7914092	7914240	1.23e-05	7	7914092	7914240	ENSOARG00000016960	CRHBP
7	7914241	7917865	1.23e-05	7	7914241	7917865	ENSOARG00000016960 ENSOARG00000016960	CRHBP、CRHBP
7	7917866	7917983	1.23e-05	7	7917866	7917983	ENSOARG00000016960	CRHBP
7	7917984	7921903	1.23e-05	7	7917984	7921903	ENSOARG00000016960 ENSOARG00000016960	CRHBP、CRHBP
7	7921904	7922058	1.23e-05	7	7921904	7922058	ENSOARG00000016960	CRHBP
7	7950847	7951338	1.23e-05	7	7950847	7951338	ENSOARG00000011596	NUDT15
7	7992231	7992440	1.23e-05	7	7992231	7992440	ENSOARG00000016987	AGGF1
7	7996662	7996764	1.23e-05	7	7996662	7996764	ENSOARG00000016987	AGGF1
7	7996765	7997790	1.23e-05	7	7996765	7997790	ENSOARG00000016987 ENSOARG00000016987	AGGF1、AGGF1
7	7997791	7997993	1.23e-05	7	7997791	7997993	ENSOARG00000016987	AGGF1
7	7997994	7998815	1.23e-05	7	7997994	7998815	ENSOARG00000016987 ENSOARG00000016987	AGGF1、AGGF1
7	7998816	7998980	1.23e-05	7	7998816	7998980	ENSOARG00000016987	AGGF1
7	7998981	8002569	1.23e-05	7	7998981	8002569	ENSOARG00000016987 ENSOARG00000016987	AGGF1、AGGF1
7	8002570	8002758	1.23e-05	7	8002570	8002758	ENSOARG00000016987	AGGF1
7	8015470	8015800	1.23e-05	7	8015470	8015800	ENSOARG00000016987	AGGF1
7	8015801	8017070	1.23e-05	7	8015801	8017070	ENSOARG00000016987 ENSOARG00000016987	AGGF1、AGGF1
7	8017071	8017182	1.23e-05	7	8017071	8017182	ENSOARG00000016987	AGGF1
7	8017183	8018348	1.23e-05	7	8017183	8018348	ENSOARG00000016987 ENSOARG00000016987	AGGF1、AGGF1
7	8018349	8018400	1.23e-05	7	8018349	8018400	ENSOARG00000016987	AGGF1
7	8018401	8022214	1.23e-05	7	8018401	8022214	ENSOARG00000016987 ENSOARG00000016987	AGGF1、AGGF1
7	8022215	8022316	1.23e-05	7	8022215	8022316	ENSOARG00000016987	AGGF1
7	8022317	8023201	1.23e-05	7	8022317	8023201	ENSOARG00000016987 ENSOARG00000016987	AGGF1、AGGF1
7	8023202	8023367	1.23e-05	7	8023202	8023367	ENSOARG00000016987	AGGF1
7	8023368	8024898	1.23e-05	7	8023368	8024898	ENSOARG00000016987 ENSOARG00000016987	AGGF1、AGGF1
7	8024899	8024981	1.23e-05	7	8024899	8024981	ENSOARG00000016987	AGGF1
7	8030030	8030157	1.23e-05	7	8030030	8030157	ENSOARG00000016987	AGGF1
7	8030158	8031767	1.23e-05	7	8030158	8031767	ENSOARG00000016987 ENSOARG00000016987	AGGF1、AGGF1
7	8031768	8031867	1.23e-05	7	8031768	8031867	ENSOARG00000016987	AGGF1
7	8031868	8033101	1.23e-05	7	8031868	8033101	ENSOARG00000016987 ENSOARG00000016987	AGGF1、AGGF1
7	8033102	8033299	1.23e-05	7	8033102	8033299	ENSOARG00000016987	AGGF1
7	7210249	7264552	1.23e-05	7	7210249	7264552	ENSOARG00000016846 ENSOARG00000016846	SV2C、SV2C
7	7264734	7278683	1.23e-05	7	7264734	7278683	ENSOARG00000016846 ENSOARG00000016846	SV2C、SV2C
7	7356317	7357799	1.23e-05	7	7356317	7357799	ENSOARG00000016846 ENSOARG00000016846	SV2C、SV2C
7	7358640	7373070	1.23e-05	7	7358640	7373070	ENSOARG00000016846 ENSOARG00000016846	SV2C、SV2C
7	7373252	7424765	1.23e-05	7	7373252	7424765	ENSOARG00000016846 ENSOARG00000016888	SV2C、IQGAP2
7	7473629	7585592	1.23e-05	7	7473629	7585592	ENSOARG00000016888 ENSOARG00000016888	IQGAP2、IQGAP2
7	7585750	7593990	1.23e-05	7	7585750	7593990	ENSOARG00000016888 ENSOARG00000016888	IQGAP2、IQGAP2
7	7615162	7619780	1.23e-05	7	7615162	7619780	ENSOARG00000016888 ENSOARG00000016888	IQGAP2、IQGAP2
7	7630246	7639389	1.23e-05	7	7630246	7639389	ENSOARG00000016888 ENSOARG00000016888	IQGAP2、IQGAP2
7	7650997	7655343	1.23e-05	7	7650997	7655343	ENSOARG00000016918 ENSOARG00000016888	F2RL2、IQGAP2
7	7667237	7673705	1.23e-05	7	7667237	7673705	ENSOARG00000016888 ENSOARG00000016888	IQGAP2、IQGAP2
7	7681778	7690679	1.23e-05	7	7681778	7690679	ENSOARG00000016888 ENSOARG00000016888	IQGAP2、IQGAP2
7	7699559	7702058	1.23e-05	7	7699559	7702058	ENSOARG00000016888 ENSOARG00000016888	IQGAP2、IQGAP2
7	7709810	7719006	1.23e-05	7	7709810	7719006	ENSOARG00000016888 ENSOARG00000016888	IQGAP2、IQGAP2
7	7743794	7759007	1.23e-05	7	7743794	7759007	ENSOARG00000016937 ENSOARG00000016937	F2R、F2R
7	7760187	7839772	1.23e-05	7	7760187	7839772	ENSOARG00000016937 ENSOARG00000011584	F2R、F2RL1
7	7869157	7910103	1.23e-05	7	7869157	7910103	ENSOARG00000016947 ENSOARG00000016960	S100Z、CRHBP
7	7912405	7914091	1.23e-05	7	7912405	7914091	ENSOARG00000016960 ENSOARG00000016960	CRHBP、CRHBP
7	7922059	7950846	1.23e-05	7	7922059	7950846	ENSOARG00000016960 ENSOARG00000011596	CRHBP、NUDT15
7	7951339	7992230	1.23e-05	7	7951339	7992230	ENSOARG00000011596 ENSOARG00000016987	NUDT15、AGGF1
7	8002759	8015469	1.23e-05	7	8002759	8015469	ENSOARG00000016987 ENSOARG00000016987	AGGF1、AGGF1
7	8024982	8030029	1.23e-05	7	8024982	8030029	ENSOARG00000016987 ENSOARG00000016987	AGGF1、AGGF1
7	7125001	7209668	1.23e-05	7	6898756	7209668	ENSOARG00000016818 ENSOARG00000016846	POC5、SV2C
7	7424812	7473528	1.23e-05	7	7424812	7473528	ENSOARG00000016888 ENSOARG00000016888	IQGAP2、IQGAP2
7	7597416	7611691	1.23e-05	7	7597416	7611691	ENSOARG00000016888 ENSOARG00000016888	IQGAP2、IQGAP2
7	7731274	7743308	1.23e-05	7	7731274	7743308	ENSOARG00000016888 ENSOARG00000016937	IQGAP2、F2R
7	7840877	7867039	1.23e-05	7	7840877	7867039	ENSOARG00000011584 ENSOARG00000016947	F2RL1、S100Z
7	7992441	7996661	1.23e-05	7	7992441	7996661	ENSOARG00000016987 ENSOARG00000016987	AGGF1、AGGF1
7	8033300	8125000	1.23e-05	7	8033300	8223461	ENSOARG00000016987 ENSOARG00000011611	AGGF1、NA
7	7278836	7341926	1.23e-05	7	7278836	7341926	ENSOARG00000016846 ENSOARG00000016846	SV2C、SV2C
25	42258842	42258866	1.23e-05	25	42258842	42258866	ENSOARG00000001405	NA
25	42344746	42344867	1.23e-05	25	42344746	42344867	ENSOARG00000001468	MAPK8
25	42344868	42351178	1.23e-05	25	42344868	42351178	ENSOARG00000001468 ENSOARG00000001468	MAPK8、MAPK8
25	42351179	42351308	1.23e-05	25	42351179	42351308	ENSOARG00000001468	MAPK8
25	42354376	42354434	1.23e-05	25	42354376	42354434	ENSOARG00000001468	MAPK8
25	42354435	42354523	1.23e-05	25	42354435	42354523	ENSOARG00000001468 ENSOARG00000001468	MAPK8、MAPK8
25	42354524	42354662	1.23e-05	25	42354524	42354662	ENSOARG00000001468	MAPK8
25	42354663	42359083	1.23e-05	25	42354663	42359083	ENSOARG00000001468 ENSOARG00000001468	MAPK8、MAPK8
25	42359084	42359249	1.23e-05	25	42359084	42359249	ENSOARG00000001468	MAPK8
25	42359250	42362964	1.23e-05	25	42359250	42362964	ENSOARG00000001468 ENSOARG00000001468	MAPK8、MAPK8
25	42362965	42363036	1.23e-05	25	42362965	42363036	ENSOARG00000001468	MAPK8
25	42363037	42364348	1.23e-05	25	42363037	42364348	ENSOARG00000001468 ENSOARG00000001468	MAPK8、MAPK8
25	42364349	42364531	1.23e-05	25	42364349	42364531	ENSOARG00000001468	MAPK8
25	42364532	42364833	1.23e-05	25	42364532	42364833	ENSOARG00000001468 ENSOARG00000001468	MAPK8、MAPK8
25	42364834	42364958	1.23e-05	25	42364834	42364958	ENSOARG00000001468	MAPK8
25	42364959	42365514	1.23e-05	25	42364959	42365514	ENSOARG00000001468 ENSOARG00000001468	MAPK8、MAPK8
25	42365515	42365578	1.23e-05	25	42365515	42365578	ENSOARG00000001468	MAPK8
25	42365579	42368968	1.23e-05	25	42365579	42368968	ENSOARG00000001468 ENSOARG00000001468	MAPK8、MAPK8
25	42369047	42374935	1.23e-05	25	42369047	42374935	ENSOARG00000001468 ENSOARG00000001468	MAPK8、MAPK8
25	42374936	42375078	1.23e-05	25	42374936	42375078	ENSOARG00000001468	MAPK8
25	42387495	42387720	1.23e-05	25	42387495	42387720	ENSOARG00000001560	ARHGAP22
25	42387721	42393947	1.23e-05	25	42387721	42393947	ENSOARG00000001560 ENSOARG00000001560	ARHGAP22、ARHGAP22
25	42393948	42394848	1.23e-05	25	42393948	42394848	ENSOARG00000001560	ARHGAP22
25	42394849	42398087	1.23e-05	25	42394849	42398087	ENSOARG00000001560 ENSOARG00000001560	ARHGAP22、ARHGAP22
25	42398088	42398209	1.23e-05	25	42398088	42398209	ENSOARG00000001560	ARHGAP22
25	42398210	42398819	1.23e-05	25	42398210	42398819	ENSOARG00000001560 ENSOARG00000001560	ARHGAP22、ARHGAP22
25	42398820	42398893	1.23e-05	25	42398820	42398893	ENSOARG00000001560	ARHGAP22
25	42398894	42399821	1.23e-05	25	42398894	42399821	ENSOARG00000001560 ENSOARG00000001560	ARHGAP22、ARHGAP22
25	42399822	42399954	1.23e-05	25	42399822	42399954	ENSOARG00000001560	ARHGAP22
25	42402587	42402794	1.23e-05	25	42402587	42402794	ENSOARG00000001560	ARHGAP22
25	42426566	42426694	1.23e-05	25	42426566	42426694	ENSOARG00000001560	ARHGAP22
25	42504540	42504627	1.23e-05	25	42504540	42504627	ENSOARG00000001560	ARHGAP22
25	42526628	42526827	1.23e-05	25	42526628	42526827	ENSOARG00000001560	ARHGAP22
25	42542906	42542939	1.23e-05	25	42542906	42542939	ENSOARG00000001560	ARHGAP22
25	42618992	42619225	1.23e-05	25	42618992	42619225	ENSOARG00000001659	WDFY4
25	42619226	42628281	1.23e-05	25	42619226	42628281	ENSOARG00000001659 ENSOARG00000001659	WDFY4、WDFY4
25	42628282	42628396	1.23e-05	25	42628282	42628396	ENSOARG00000001659	WDFY4
25	42628397	42629261	1.23e-05	25	42628397	42629261	ENSOARG00000001659 ENSOARG00000001659	WDFY4、WDFY4
25	42629262	42629374	1.23e-05	25	42629262	42629374	ENSOARG00000001659	WDFY4
25	42631399	42631533	1.23e-05	25	42631399	42631533	ENSOARG00000001659	WDFY4
25	42631534	42634056	1.23e-05	25	42631534	42634056	ENSOARG00000001659 ENSOARG00000001659	WDFY4、WDFY4
25	42634057	42634246	1.23e-05	25	42634057	42634246	ENSOARG00000001659	WDFY4
25	42634247	42636562	1.23e-05	25	42634247	42636562	ENSOARG00000001659 ENSOARG00000001659	WDFY4、WDFY4
25	42636563	42636752	1.23e-05	25	42636563	42636752	ENSOARG00000001659	WDFY4
25	42636753	42638820	1.23e-05	25	42636753	42638820	ENSOARG00000001659 ENSOARG00000001659	WDFY4、WDFY4
25	42638821	42638978	1.23e-05	25	42638821	42638978	ENSOARG00000001659	WDFY4
25	42638979	42640434	1.23e-05	25	42638979	42640434	ENSOARG00000001659 ENSOARG00000001659	WDFY4、WDFY4
25	42640435	42640896	1.23e-05	25	42640435	42640896	ENSOARG00000001659	WDFY4
25	42640897	42641915	1.23e-05	25	42640897	42641915	ENSOARG00000001659 ENSOARG00000001659	WDFY4、WDFY4
25	42641916	42642020	1.23e-05	25	42641916	42642020	ENSOARG00000001659	WDFY4
25	42642021	42643432	1.23e-05	25	42642021	42643432	ENSOARG00000001659 ENSOARG00000001659	WDFY4、WDFY4
25	42643433	42643623	1.23e-05	25	42643433	42643623	ENSOARG00000001659	WDFY4
25	42651516	42652096	1.23e-05	25	42651516	42652096	ENSOARG00000001659	WDFY4
25	42674936	42675029	1.23e-05	25	42674936	42675029	ENSOARG00000001659	WDFY4
25	42687875	42688089	1.23e-05	25	42687875	42688089	ENSOARG00000001659	WDFY4
25	42688090	42689329	1.23e-05	25	42688090	42689329	ENSOARG00000001659 ENSOARG00000001659	WDFY4、WDFY4
25	42689330	42689424	1.23e-05	25	42689330	42689424	ENSOARG00000001659	WDFY4
25	42689425	42690470	1.23e-05	25	42689425	42690470	ENSOARG00000001659 ENSOARG00000001659	WDFY4、WDFY4
25	42690471	42690714	1.23e-05	25	42690471	42690714	ENSOARG00000001659	WDFY4
25	42690715	42691113	1.23e-05	25	42690715	42691113	ENSOARG00000001659 ENSOARG00000001659	WDFY4、WDFY4
25	42691114	42691190	1.23e-05	25	42691114	42691190	ENSOARG00000001659	WDFY4
25	42691191	42692237	1.23e-05	25	42691191	42692237	ENSOARG00000001659 ENSOARG00000001659	WDFY4、WDFY4
25	42692238	42692459	1.23e-05	25	42692238	42692459	ENSOARG00000001659	WDFY4
25	42692460	42693095	1.23e-05	25	42692460	42693095	ENSOARG00000001659 ENSOARG00000001659	WDFY4、WDFY4
25	42693096	42693274	1.23e-05	25	42693096	42693274	ENSOARG00000001659	WDFY4
25	42693275	42695387	1.23e-05	25	42693275	42695387	ENSOARG00000001659 ENSOARG00000001659	WDFY4、WDFY4
25	42695388	42695619	1.23e-05	25	42695388	42695619	ENSOARG00000001659	WDFY4
25	42695620	42696679	1.23e-05	25	42695620	42696679	ENSOARG00000001659 ENSOARG00000001659	WDFY4、WDFY4
25	42696826	42698353	1.23e-05	25	42696826	42698353	ENSOARG00000001659 ENSOARG00000001659	WDFY4、WDFY4
25	42698354	42698465	1.23e-05	25	42698354	42698465	ENSOARG00000001659	WDFY4
25	42698466	42699302	1.23e-05	25	42698466	42699302	ENSOARG00000001659 ENSOARG00000001659	WDFY4、WDFY4
25	42699303	42699493	1.23e-05	25	42699303	42699493	ENSOARG00000001659	WDFY4
25	42699494	42702431	1.23e-05	25	42699494	42702431	ENSOARG00000001659 ENSOARG00000001659	WDFY4、WDFY4
25	42702432	42702584	1.23e-05	25	42702432	42702584	ENSOARG00000001659	WDFY4
25	42702585	42706583	1.23e-05	25	42702585	42706583	ENSOARG00000001659 ENSOARG00000001659	WDFY4、WDFY4
25	42706584	42706657	1.23e-05	25	42706584	42706657	ENSOARG00000001659	WDFY4
25	42706658	42709521	1.23e-05	25	42706658	42709521	ENSOARG00000001659 ENSOARG00000001659	WDFY4、WDFY4
25	42709522	42709683	1.23e-05	25	42709522	42709683	ENSOARG00000001659	WDFY4
25	42709684	42710269	1.23e-05	25	42709684	42710269	ENSOARG00000001659 ENSOARG00000001659	WDFY4、WDFY4
25	42710270	42710361	1.23e-05	25	42710270	42710361	ENSOARG00000001659	WDFY4
25	42710362	42712395	1.23e-05	25	42710362	42712395	ENSOARG00000001659 ENSOARG00000001659	WDFY4、WDFY4
25	42712396	42712495	1.23e-05	25	42712396	42712495	ENSOARG00000001659	WDFY4
25	42715059	42715264	1.23e-05	25	42715059	42715264	ENSOARG00000001659	WDFY4
25	42715265	42716051	1.23e-05	25	42715265	42716051	ENSOARG00000001659 ENSOARG00000001659	WDFY4、WDFY4
25	42716052	42716221	1.23e-05	25	42716052	42716221	ENSOARG00000001659	WDFY4
25	42716222	42718278	1.23e-05	25	42716222	42718278	ENSOARG00000001659 ENSOARG00000001659	WDFY4、WDFY4
25	42718279	42718404	1.23e-05	25	42718279	42718404	ENSOARG00000001659	WDFY4
25	42718405	42722596	1.23e-05	25	42718405	42722596	ENSOARG00000001659 ENSOARG00000001659	WDFY4、WDFY4
25	42722597	42722761	1.23e-05	25	42722597	42722761	ENSOARG00000001659	WDFY4
25	42722762	42726638	1.23e-05	25	42722762	42726638	ENSOARG00000001659 ENSOARG00000001659	WDFY4、WDFY4
25	42726639	42726842	1.23e-05	25	42726639	42726842	ENSOARG00000001659	WDFY4
25	42726843	42727812	1.23e-05	25	42726843	42727812	ENSOARG00000001659 ENSOARG00000001659	WDFY4、WDFY4
25	42727813	42727927	1.23e-05	25	42727813	42727927	ENSOARG00000001659	WDFY4
25	42727928	42729165	1.23e-05	25	42727928	42729165	ENSOARG00000001659 ENSOARG00000001659	WDFY4、WDFY4
25	42729166	42729323	1.23e-05	25	42729166	42729323	ENSOARG00000001659	WDFY4
25	42732765	42733003	1.23e-05	25	42732765	42733003	ENSOARG00000001659	WDFY4
25	42733004	42733804	1.23e-05	25	42733004	42733804	ENSOARG00000001659 ENSOARG00000001659	WDFY4、WDFY4
25	42733805	42733926	1.23e-05	25	42733805	42733926	ENSOARG00000001659	WDFY4
25	42733927	42735388	1.23e-05	25	42733927	42735388	ENSOARG00000001659 ENSOARG00000001659	WDFY4、WDFY4
25	42735389	42735574	1.23e-05	25	42735389	42735574	ENSOARG00000001659	WDFY4
25	42735575	42736390	1.23e-05	25	42735575	42736390	ENSOARG00000001659 ENSOARG00000001659	WDFY4、WDFY4
25	42736391	42736527	1.23e-05	25	42736391	42736527	ENSOARG00000001659	WDFY4
25	42762650	42762727	1.23e-05	25	42762650	42762727	ENSOARG00000001659	WDFY4
25	42762728	42766653	1.23e-05	25	42762728	42766653	ENSOARG00000001659 ENSOARG00000001659	WDFY4、WDFY4
25	42766654	42766860	1.23e-05	25	42766654	42766860	ENSOARG00000001659	WDFY4
25	42766861	42768238	1.23e-05	25	42766861	42768238	ENSOARG00000001659 ENSOARG00000001659	WDFY4、WDFY4
25	42768239	42768290	1.23e-05	25	42768239	42768290	ENSOARG00000001659	WDFY4
25	42768291	42771241	1.23e-05	25	42768291	42771241	ENSOARG00000001659 ENSOARG00000001659	WDFY4、WDFY4
25	42771242	42771405	1.23e-05	25	42771242	42771405	ENSOARG00000001659	WDFY4
25	42783055	42783203	1.23e-05	25	42783055	42783203	ENSOARG00000001659	WDFY4
25	42783204	42786917	1.23e-05	25	42783204	42786917	ENSOARG00000001659 ENSOARG00000001659	WDFY4、WDFY4
25	42786918	42787038	1.23e-05	25	42786918	42787038	ENSOARG00000001659	WDFY4
25	42787039	42790150	1.23e-05	25	42787039	42790150	ENSOARG00000001659 ENSOARG00000001659	WDFY4、WDFY4
25	42790151	42790236	1.23e-05	25	42790151	42790236	ENSOARG00000001659	WDFY4
25	42790237	42791705	1.23e-05	25	42790237	42791705	ENSOARG00000001659 ENSOARG00000001659	WDFY4、WDFY4
25	42791706	42791768	1.23e-05	25	42791706	42791768	ENSOARG00000001659	WDFY4
25	42802840	42802864	1.23e-05	25	42802840	42802864	ENSOARG00000001847	LRRC18
25	42802865	42803066	1.23e-05	25	42802865	42803066	ENSOARG00000001847 ENSOARG00000001847	LRRC18、LRRC18
25	42803067	42803830	1.23e-05	25	42803067	42803830	ENSOARG00000001847	LRRC18
25	42822748	42822790	1.23e-05	25	42822748	42822790	ENSOARG00000001659	WDFY4
25	42822791	42823963	1.23e-05	25	42822791	42823963	ENSOARG00000001659 ENSOARG00000001659	WDFY4、WDFY4
25	42823964	42824083	1.23e-05	25	42823964	42824083	ENSOARG00000001659	WDFY4
25	42824084	42825895	1.23e-05	25	42824084	42825895	ENSOARG00000001659 ENSOARG00000001659	WDFY4、WDFY4
25	42825896	42826013	1.23e-05	25	42825896	42826013	ENSOARG00000001659	WDFY4
25	42826014	42827385	1.23e-05	25	42826014	42827385	ENSOARG00000001659 ENSOARG00000001659	WDFY4、WDFY4
25	42827386	42827495	1.23e-05	25	42827386	42827495	ENSOARG00000001659	WDFY4
25	42837209	42837362	1.23e-05	25	42837209	42837362	ENSOARG00000001659	WDFY4
25	42837363	42839926	1.23e-05	25	42837363	42839926	ENSOARG00000001659 ENSOARG00000001659	WDFY4、WDFY4
25	42839927	42840018	1.23e-05	25	42839927	42840018	ENSOARG00000001659	WDFY4
25	42840019	42841855	1.23e-05	25	42840019	42841855	ENSOARG00000001659 ENSOARG00000001659	WDFY4、WDFY4
25	42841856	42842068	1.23e-05	25	42841856	42842068	ENSOARG00000001659	WDFY4
25	42844635	42844782	1.23e-05	25	42844635	42844782	ENSOARG00000001659	WDFY4
25	42844783	42845930	1.23e-05	25	42844783	42845930	ENSOARG00000001659 ENSOARG00000001659	WDFY4、WDFY4
25	42845931	42846115	1.23e-05	25	42845931	42846115	ENSOARG00000001659	WDFY4
25	42846116	42847001	1.23e-05	25	42846116	42847001	ENSOARG00000001659 ENSOARG00000001659	WDFY4、WDFY4
25	42847002	42847160	1.23e-05	25	42847002	42847160	ENSOARG00000001659	WDFY4
25	42847161	42851059	1.23e-05	25	42847161	42851059	ENSOARG00000001659 ENSOARG00000001659	WDFY4、WDFY4
25	42851060	42851239	1.23e-05	25	42851060	42851239	ENSOARG00000001659	WDFY4
25	42851240	42853086	1.23e-05	25	42851240	42853086	ENSOARG00000001659 ENSOARG00000001659	WDFY4、WDFY4
25	42853087	42853269	1.23e-05	25	42853087	42853269	ENSOARG00000001659	WDFY4
25	42853270	42855484	1.23e-05	25	42853270	42855484	ENSOARG00000001659 ENSOARG00000001659	WDFY4、WDFY4
25	42855485	42855572	1.23e-05	25	42855485	42855572	ENSOARG00000001659	WDFY4
25	42855573	42859031	1.23e-05	25	42855573	42859031	ENSOARG00000001659 ENSOARG00000001659	WDFY4、WDFY4
25	42859032	42859143	1.23e-05	25	42859032	42859143	ENSOARG00000001659	WDFY4
25	42859144	42860148	1.23e-05	25	42859144	42860148	ENSOARG00000001659 ENSOARG00000001659	WDFY4、WDFY4
25	42860149	42860212	1.23e-05	25	42860149	42860212	ENSOARG00000001659	WDFY4
25	42881128	42881250	1.23e-05	25	42881128	42881250	ENSOARG00000001870	VSTM4
25	42905386	42905447	1.23e-05	25	42905386	42905447	ENSOARG00000001870	VSTM4
25	42905448	42906820	1.23e-05	25	42905448	42906820	ENSOARG00000001870 ENSOARG00000001870	VSTM4、VSTM4
25	42906821	42906927	1.23e-05	25	42906821	42906927	ENSOARG00000001870	VSTM4
25	42920644	42920677	1.23e-05	25	42920644	42920677	ENSOARG00000001870	VSTM4
25	42926433	42926540	1.23e-05	25	42926433	42926540	ENSOARG00000001870	VSTM4
25	42926541	42935219	1.23e-05	25	42926541	42935219	ENSOARG00000001870 ENSOARG00000001870	VSTM4、VSTM4
25	42935220	42935288	1.23e-05	25	42935220	42935288	ENSOARG00000001870	VSTM4
25	42952502	42952961	1.23e-05	25	42952502	42952961	ENSOARG00000001870	VSTM4
25	42977113	42977577	1.23e-05	25	42977113	42977577	ENSOARG00000001902	FAM170B
25	42977578	42977579	1.23e-05	25	42977578	42977579	ENSOARG00000001902 ENSOARG00000001902	FAM170B、FAM170B
25	42977580	42977857	1.23e-05	25	42977580	42977857	ENSOARG00000001902	FAM170B
25	42977858	42979155	1.23e-05	25	42977858	42979155	ENSOARG00000001902 ENSOARG00000001902	FAM170B、FAM170B
25	42979156	42979267	1.23e-05	25	42979156	42979267	ENSOARG00000001902	FAM170B
25	42998617	42998638	1.23e-05	25	42998617	42998638	ENSOARG00000001910	C10orf128
25	42998639	43002668	1.23e-05	25	42998639	43002668	ENSOARG00000001910 ENSOARG00000001910	C10orf128、C10orf128
25	43002669	43002692	1.23e-05	25	43002669	43002692	ENSOARG00000001910	C10orf128
25	43002693	43005278	1.23e-05	25	43002693	43005278	ENSOARG00000001910 ENSOARG00000001910	C10orf128、C10orf128
25	43005279	43005309	1.23e-05	25	43005279	43005309	ENSOARG00000001910	C10orf128
25	43005310	43006526	1.23e-05	25	43005310	43006526	ENSOARG00000001910 ENSOARG00000001910	C10orf128、C10orf128
25	43006527	43006667	1.23e-05	25	43006527	43006667	ENSOARG00000001910	C10orf128
25	43006668	43007769	1.23e-05	25	43006668	43007769	ENSOARG00000001910 ENSOARG00000001910	C10orf128、C10orf128
25	43007770	43007823	1.23e-05	25	43007770	43007823	ENSOARG00000001910	C10orf128
25	43009582	43009627	1.23e-05	25	43009582	43009627	ENSOARG00000001910	C10orf128
25	43127841	43131338	1.23e-05	25	43127841	43131338	ENSOARG00000001947	C10orf71
25	43131339	43131512	1.23e-05	25	43131339	43131512	ENSOARG00000001947 ENSOARG00000001947	C10orf71、C10orf71
25	43131513	43131971	1.23e-05	25	43131513	43131971	ENSOARG00000001947	C10orf71
25	43131972	43132011	1.23e-05	25	43131972	43132011	ENSOARG00000001947 ENSOARG00000001947	C10orf71、C10orf71
25	43132012	43132257	1.23e-05	25	43132012	43132257	ENSOARG00000001947	C10orf71
25	43158294	43158682	1.23e-05	25	43158294	43158682	ENSOARG00000001990	DRGX
25	43181083	43181195	1.23e-05	25	43181083	43181195	ENSOARG00000001990	DRGX
25	43181196	43181284	1.23e-05	25	43181196	43181284	ENSOARG00000001990 ENSOARG00000001990	DRGX、DRGX
25	43181285	43181463	1.23e-05	25	43181285	43181463	ENSOARG00000001990	DRGX
25	43181464	43184539	1.23e-05	25	43181464	43184539	ENSOARG00000001990 ENSOARG00000001990	DRGX、DRGX
25	43184540	43184641	1.23e-05	25	43184540	43184641	ENSOARG00000001990	DRGX
25	43184642	43185490	1.23e-05	25	43184642	43185490	ENSOARG00000001990 ENSOARG00000001990	DRGX、DRGX
25	43185491	43185588	1.23e-05	25	43185491	43185588	ENSOARG00000001990	DRGX
25	43189693	43189726	1.23e-05	25	43189693	43189726	ENSOARG00000001990	DRGX
25	43212231	43212650	1.23e-05	25	43212231	43212650	ENSOARG00000002010	ERCC6
25	43212651	43213812	1.23e-05	25	43212651	43213812	ENSOARG00000002010 ENSOARG00000002010	ERCC6、ERCC6
25	43213813	43213891	1.23e-05	25	43213813	43213891	ENSOARG00000002010	ERCC6
25	43213892	43214513	1.23e-05	25	43213892	43214513	ENSOARG00000002010 ENSOARG00000002010	ERCC6、ERCC6
25	43214514	43214718	1.23e-05	25	43214514	43214718	ENSOARG00000002010	ERCC6
25	43214719	43217300	1.23e-05	25	43214719	43217300	ENSOARG00000002010 ENSOARG00000002010	ERCC6、ERCC6
25	43217301	43217999	1.23e-05	25	43217301	43217999	ENSOARG00000002010	ERCC6
25	43218000	43218086	1.23e-05	25	43218000	43218086	ENSOARG00000002010 ENSOARG00000002010	ERCC6、ERCC6
25	43218087	43218232	1.23e-05	25	43218087	43218232	ENSOARG00000002010	ERCC6
25	43218233	43218588	1.23e-05	25	43218233	43218588	ENSOARG00000002010 ENSOARG00000002010	ERCC6、ERCC6
25	43218589	43218683	1.23e-05	25	43218589	43218683	ENSOARG00000002010	ERCC6
25	43218684	43219261	1.23e-05	25	43218684	43219261	ENSOARG00000002010 ENSOARG00000002010	ERCC6、ERCC6
25	43219262	43219381	1.23e-05	25	43219262	43219381	ENSOARG00000002010	ERCC6
25	43219382	43219761	1.23e-05	25	43219382	43219761	ENSOARG00000002010 ENSOARG00000002010	ERCC6、ERCC6
25	43219762	43219872	1.23e-05	25	43219762	43219872	ENSOARG00000002010	ERCC6
25	43219873	43220325	1.23e-05	25	43219873	43220325	ENSOARG00000002010 ENSOARG00000002010	ERCC6、ERCC6
25	43220326	43220541	1.23e-05	25	43220326	43220541	ENSOARG00000002010	ERCC6
25	43228689	43228784	1.23e-05	25	43228689	43228784	ENSOARG00000002010	ERCC6
25	43228785	43229832	1.23e-05	25	43228785	43229832	ENSOARG00000002010 ENSOARG00000002010	ERCC6、ERCC6
25	43229833	43229949	1.23e-05	25	43229833	43229949	ENSOARG00000002010	ERCC6
25	43229950	43233310	1.23e-05	25	43229950	43233310	ENSOARG00000002010 ENSOARG00000002010	ERCC6、ERCC6
25	43233311	43233487	1.23e-05	25	43233311	43233487	ENSOARG00000002010	ERCC6
25	43233488	43233989	1.23e-05	25	43233488	43233989	ENSOARG00000002010 ENSOARG00000002010	ERCC6、ERCC6
25	43233990	43234160	1.23e-05	25	43233990	43234160	ENSOARG00000002010	ERCC6
25	43244341	43244476	1.23e-05	25	43244341	43244476	ENSOARG00000002010	ERCC6
25	43244477	43250000	1.23e-05	25	43244477	43251263	ENSOARG00000002010 ENSOARG00000002010	ERCC6、ERCC6
25	42250001	42258841	1.23e-05	25	42230889	42258841	ENSOARG00000001405 ENSOARG00000001405	NA、NA
25	42351309	42354375	1.23e-05	25	42351309	42354375	ENSOARG00000001468 ENSOARG00000001468	MAPK8、MAPK8
25	42368969	42369046	1.23e-05	25	42368969	42369046	ENSOARG00000001468	MAPK8
25	42375079	42387494	1.23e-05	25	42375079	42387494	ENSOARG00000001468 ENSOARG00000001560	MAPK8、ARHGAP22
25	42399955	42402586	1.23e-05	25	42399955	42402586	ENSOARG00000001560 ENSOARG00000001560	ARHGAP22、ARHGAP22
25	42402795	42426565	1.23e-05	25	42402795	42426565	ENSOARG00000001560 ENSOARG00000001560	ARHGAP22、ARHGAP22
25	42504628	42526627	1.23e-05	25	42504628	42526627	ENSOARG00000001560 ENSOARG00000001560	ARHGAP22、ARHGAP22
25	42526828	42542905	1.23e-05	25	42526828	42542905	ENSOARG00000001560 ENSOARG00000001560	ARHGAP22、ARHGAP22
25	42629375	42631398	1.23e-05	25	42629375	42631398	ENSOARG00000001659 ENSOARG00000001659	WDFY4、WDFY4
25	42643624	42651515	1.23e-05	25	42643624	42651515	ENSOARG00000001659 ENSOARG00000001659	WDFY4、WDFY4
25	42652097	42674935	1.23e-05	25	42652097	42674935	ENSOARG00000001659 ENSOARG00000001659	WDFY4、WDFY4
25	42675030	42687874	1.23e-05	25	42675030	42687874	ENSOARG00000001659 ENSOARG00000001659	WDFY4、WDFY4
25	42696680	42696825	1.23e-05	25	42696680	42696825	ENSOARG00000001659	WDFY4
25	42712496	42715058	1.23e-05	25	42712496	42715058	ENSOARG00000001659 ENSOARG00000001659	WDFY4、WDFY4
25	42736528	42762649	1.23e-05	25	42736528	42762649	ENSOARG00000001659 ENSOARG00000001659	WDFY4、WDFY4
25	42771406	42783054	1.23e-05	25	42771406	42783054	ENSOARG00000001659 ENSOARG00000001659	WDFY4、WDFY4
25	42791769	42802839	1.23e-05	25	42791769	42802839	ENSOARG00000001659 ENSOARG00000001847	WDFY4、LRRC18
25	42803831	42822747	1.23e-05	25	42803831	42822747	ENSOARG00000001847 ENSOARG00000001659	LRRC18、WDFY4
25	42827496	42837208	1.23e-05	25	42827496	42837208	ENSOARG00000001659 ENSOARG00000001659	WDFY4、WDFY4
25	42842069	42844634	1.23e-05	25	42842069	42844634	ENSOARG00000001659 ENSOARG00000001659	WDFY4、WDFY4
25	42881251	42905385	1.23e-05	25	42881251	42905385	ENSOARG00000001870 ENSOARG00000001870	VSTM4、VSTM4
25	42906928	42920643	1.23e-05	25	42906928	42920643	ENSOARG00000001870 ENSOARG00000001870	VSTM4、VSTM4
25	42920678	42926432	1.23e-05	25	42920678	42926432	ENSOARG00000001870 ENSOARG00000001870	VSTM4、VSTM4
25	42935289	42952501	1.23e-05	25	42935289	42952501	ENSOARG00000001870 ENSOARG00000001870	VSTM4、VSTM4
25	42952962	42977112	1.23e-05	25	42952962	42977112	ENSOARG00000001870 ENSOARG00000001902	VSTM4、FAM170B
25	43007824	43009581	1.23e-05	25	43007824	43009581	ENSOARG00000001910 ENSOARG00000001910	C10orf128、C10orf128
25	43132258	43158293	1.23e-05	25	43132258	43158293	ENSOARG00000001947 ENSOARG00000001990	C10orf71、DRGX
25	43158683	43181082	1.23e-05	25	43158683	43181082	ENSOARG00000001990 ENSOARG00000001990	DRGX、DRGX
25	43185589	43189692	1.23e-05	25	43185589	43189692	ENSOARG00000001990 ENSOARG00000001990	DRGX、DRGX
25	43189727	43212230	1.23e-05	25	43189727	43212230	ENSOARG00000001990 ENSOARG00000002010	DRGX、ERCC6
25	43220542	43228688	1.23e-05	25	43220542	43228688	ENSOARG00000002010 ENSOARG00000002010	ERCC6、ERCC6
25	43234161	43244340	1.23e-05	25	43234161	43244340	ENSOARG00000002010 ENSOARG00000002010	ERCC6、ERCC6
25	42258867	42344745	1.23e-05	25	42258867	42344745	ENSOARG00000001405 ENSOARG00000001468	NA、MAPK8
25	42426695	42504539	1.23e-05	25	42426695	42504539	ENSOARG00000001560 ENSOARG00000001560	ARHGAP22、ARHGAP22
25	42542940	42618991	1.23e-05	25	42542940	42618991	ENSOARG00000001560 ENSOARG00000001659	ARHGAP22、WDFY4
25	42729324	42732764	1.23e-05	25	42729324	42732764	ENSOARG00000001659 ENSOARG00000001659	WDFY4、WDFY4
25	42860213	42881127	1.23e-05	25	42860213	42881127	ENSOARG00000001659 ENSOARG00000001870	WDFY4、VSTM4
25	43009628	43127840	1.23e-05	25	43009628	43127840	ENSOARG00000001910 ENSOARG00000001947	C10orf128、C10orf71
25	42979268	42998616	1.23e-05	25	42979268	42998616	ENSOARG00000001902 ENSOARG00000001910	FAM170B、C10orf128
20	21981054	21981179	1.23e-05	20	21981054	21981179	ENSOARG00000012068	MUT
20	21981180	21986697	1.23e-05	20	21981180	21986697	ENSOARG00000012068 ENSOARG00000012068	MUT、MUT
20	21986698	21986865	1.23e-05	20	21986698	21986865	ENSOARG00000012068	MUT
20	21989441	21989588	1.23e-05	20	21989441	21989588	ENSOARG00000012068	MUT
20	21989589	21990956	1.23e-05	20	21989589	21990956	ENSOARG00000012068 ENSOARG00000012068	MUT、MUT
20	21990957	21991088	1.23e-05	20	21990957	21991088	ENSOARG00000012068	MUT
20	21991089	21992682	1.23e-05	20	21991089	21992682	ENSOARG00000012068 ENSOARG00000012068	MUT、MUT
20	21992683	21992798	1.23e-05	20	21992683	21992798	ENSOARG00000012068	MUT
20	21992799	21995096	1.23e-05	20	21992799	21995096	ENSOARG00000012068 ENSOARG00000012068	MUT、MUT
20	21995097	21995212	1.23e-05	20	21995097	21995212	ENSOARG00000012068	MUT
20	21995213	21995885	1.23e-05	20	21995213	21995885	ENSOARG00000012068 ENSOARG00000012068	MUT、MUT
20	21995886	21995997	1.23e-05	20	21995886	21995997	ENSOARG00000012068	MUT
20	22006608	22006856	1.23e-05	20	22006608	22006856	ENSOARG00000012068	MUT
20	22006857	22008879	1.23e-05	20	22006857	22008879	ENSOARG00000012068 ENSOARG00000012068	MUT、MUT
20	22008880	22009051	1.23e-05	20	22008880	22009051	ENSOARG00000012068	MUT
20	22009052	22009527	1.23e-05	20	22009052	22009527	ENSOARG00000012068 ENSOARG00000012068	MUT、MUT
20	22009528	22009685	1.23e-05	20	22009528	22009685	ENSOARG00000012068	MUT
20	22009686	22012742	1.23e-05	20	22009686	22012742	ENSOARG00000012068 ENSOARG00000012068	MUT、MUT
20	22012743	22013110	1.23e-05	20	22012743	22013110	ENSOARG00000012068	MUT
20	22013111	22013951	1.23e-05	20	22013111	22013951	ENSOARG00000012068 ENSOARG00000012068	MUT、MUT
20	22013952	22014351	1.23e-05	20	22013952	22014351	ENSOARG00000012068	MUT
20	22026192	22026299	1.23e-05	20	22026192	22026299	ENSOARG00000012137	CENPQ
20	22026300	22027079	1.23e-05	20	22026300	22027079	ENSOARG00000012137 ENSOARG00000012137	CENPQ、CENPQ
20	22027080	22027134	1.23e-05	20	22027080	22027134	ENSOARG00000012137	CENPQ
20	22027135	22028169	1.23e-05	20	22027135	22028169	ENSOARG00000012137 ENSOARG00000012137	CENPQ、CENPQ
20	22028170	22028296	1.23e-05	20	22028170	22028296	ENSOARG00000012137	CENPQ
20	22028297	22031788	1.23e-05	20	22028297	22031788	ENSOARG00000012137 ENSOARG00000012137	CENPQ、CENPQ
20	22031789	22031857	1.23e-05	20	22031789	22031857	ENSOARG00000012137	CENPQ
20	22036484	22036613	1.23e-05	20	22036484	22036613	ENSOARG00000012137	CENPQ
20	22036614	22039502	1.23e-05	20	22036614	22039502	ENSOARG00000012137 ENSOARG00000012137	CENPQ、CENPQ
20	22039503	22039622	1.23e-05	20	22039503	22039622	ENSOARG00000012137	CENPQ
20	22039623	22039783	1.23e-05	20	22039623	22039783	ENSOARG00000012137 ENSOARG00000012137	CENPQ、CENPQ
20	22039784	22039858	1.23e-05	20	22039784	22039858	ENSOARG00000012137	CENPQ
20	22039859	22040915	1.23e-05	20	22039859	22040915	ENSOARG00000012137 ENSOARG00000012137	CENPQ、CENPQ
20	22040916	22041044	1.23e-05	20	22040916	22041044	ENSOARG00000012137	CENPQ
20	22055387	22055464	1.23e-05	20	22055387	22055464	ENSOARG00000012194	GLYATL3
20	22055465	22058953	1.23e-05	20	22055465	22058953	ENSOARG00000012194 ENSOARG00000012194	GLYATL3、GLYATL3
20	22058954	22059061	1.23e-05	20	22058954	22059061	ENSOARG00000012194	GLYATL3
20	22059062	22059473	1.23e-05	20	22059062	22059473	ENSOARG00000012194 ENSOARG00000012194	GLYATL3、GLYATL3
20	22059474	22059600	1.23e-05	20	22059474	22059600	ENSOARG00000012194	GLYATL3
20	22059601	22063124	1.23e-05	20	22059601	22063124	ENSOARG00000012194 ENSOARG00000012194	GLYATL3、GLYATL3
20	22063125	22063248	1.23e-05	20	22063125	22063248	ENSOARG00000012194	GLYATL3
20	22070055	22070478	1.23e-05	20	22070055	22070478	ENSOARG00000012194	GLYATL3
20	22088335	22088883	1.23e-05	20	22088335	22088883	ENSOARG00000008721	C6orf141
20	22142381	22142452	1.23e-05	20	22142381	22142452	ENSOARG00000012291	RHAG
20	22142453	22143185	1.23e-05	20	22142453	22143185	ENSOARG00000012291 ENSOARG00000012291	RHAG、RHAG
20	22143186	22143259	1.23e-05	20	22143186	22143259	ENSOARG00000012291	RHAG
20	22143260	22143469	1.23e-05	20	22143260	22143469	ENSOARG00000012291 ENSOARG00000012291	RHAG、RHAG
20	22143470	22143543	1.23e-05	20	22143470	22143543	ENSOARG00000012291	RHAG
20	22143544	22148852	1.23e-05	20	22143544	22148852	ENSOARG00000012291 ENSOARG00000012291	RHAG、RHAG
20	22148853	22148974	1.23e-05	20	22148853	22148974	ENSOARG00000012291	RHAG
20	22148975	22149521	1.23e-05	20	22148975	22149521	ENSOARG00000012291 ENSOARG00000012291	RHAG、RHAG
20	22149522	22149659	1.23e-05	20	22149522	22149659	ENSOARG00000012291	RHAG
20	22151458	22151624	1.23e-05	20	22151458	22151624	ENSOARG00000012291	RHAG
20	22151625	22151819	1.23e-05	20	22151625	22151819	ENSOARG00000012291 ENSOARG00000012291	RHAG、RHAG
20	22151820	22151967	1.23e-05	20	22151820	22151967	ENSOARG00000012291	RHAG
20	22151968	22153588	1.23e-05	20	22151968	22153588	ENSOARG00000012291 ENSOARG00000012291	RHAG、RHAG
20	22153589	22153739	1.23e-05	20	22153589	22153739	ENSOARG00000012291	RHAG
20	22153740	22154347	1.23e-05	20	22153740	22154347	ENSOARG00000012291 ENSOARG00000012291	RHAG、RHAG
20	22154348	22154531	1.23e-05	20	22154348	22154531	ENSOARG00000012291	RHAG
20	22154532	22165507	1.23e-05	20	22154532	22165507	ENSOARG00000012291 ENSOARG00000012291	RHAG、RHAG
20	22165508	22165694	1.23e-05	20	22165508	22165694	ENSOARG00000012291	RHAG
20	21986866	21989440	1.23e-05	20	21986866	21989440	ENSOARG00000012068 ENSOARG00000012068	MUT、MUT
20	21995998	22006607	1.23e-05	20	21995998	22006607	ENSOARG00000012068 ENSOARG00000012068	MUT、MUT
20	22031858	22036483	1.23e-05	20	22031858	22036483	ENSOARG00000012137 ENSOARG00000012137	CENPQ、CENPQ
20	22041045	22055386	1.23e-05	20	22041045	22055386	ENSOARG00000012137 ENSOARG00000012194	CENPQ、GLYATL3
20	22063249	22070054	1.23e-05	20	22063249	22070054	ENSOARG00000012194 ENSOARG00000012194	GLYATL3、GLYATL3
20	22070479	22088334	1.23e-05	20	22070479	22088334	ENSOARG00000012194 ENSOARG00000008721	GLYATL3、C6orf141
20	22088884	22142380	1.23e-05	20	22088884	22142380	ENSOARG00000008721 ENSOARG00000012291	C6orf141、RHAG
20	22165695	22175000	1.23e-05	20	22165695	22188730	ENSOARG00000012291 ENSOARG00000012436	RHAG、CRISP2
20	21175001	21981053	1.23e-05	20	21154893	21981053	ENSOARG00000012061 ENSOARG00000012068	PTCHD4、MUT
20	22149660	22151457	1.23e-05	20	22149660	22151457	ENSOARG00000012291 ENSOARG00000012291	RHAG、RHAG
20	22014352	22026191	1.23e-05	20	22014352	22026191	ENSOARG00000012068 ENSOARG00000012137	MUT、CENPQ
7	7473529	7473628	1.22e-05	7	7473529	7473628	ENSOARG00000016888	IQGAP2
7	7585593	7585749	1.22e-05	7	7585593	7585749	ENSOARG00000016888	IQGAP2
7	7593991	7594068	1.22e-05	7	7593991	7594068	ENSOARG00000016888	IQGAP2
7	7594069	7597338	1.22e-05	7	7594069	7597338	ENSOARG00000016888 ENSOARG00000016888	IQGAP2、IQGAP2
7	7597339	7597415	1.22e-05	7	7597339	7597415	ENSOARG00000016888	IQGAP2
7	7611692	7611759	1.22e-05	7	7611692	7611759	ENSOARG00000016888	IQGAP2
7	7611760	7612076	1.22e-05	7	7611760	7612076	ENSOARG00000016888 ENSOARG00000016888	IQGAP2、IQGAP2
7	7612077	7612190	1.22e-05	7	7612077	7612190	ENSOARG00000016888	IQGAP2
7	7612191	7612835	1.22e-05	7	7612191	7612835	ENSOARG00000016888 ENSOARG00000016888	IQGAP2、IQGAP2
7	7612836	7613014	1.22e-05	7	7612836	7613014	ENSOARG00000016888	IQGAP2
7	7613015	7615073	1.22e-05	7	7613015	7615073	ENSOARG00000016888 ENSOARG00000016888	IQGAP2、IQGAP2
7	7615074	7615161	1.22e-05	7	7615074	7615161	ENSOARG00000016888	IQGAP2
7	7619781	7619944	1.22e-05	7	7619781	7619944	ENSOARG00000016888	IQGAP2
7	7619945	7622549	1.22e-05	7	7619945	7622549	ENSOARG00000016888 ENSOARG00000016888	IQGAP2、IQGAP2
7	7622550	7622710	1.22e-05	7	7622550	7622710	ENSOARG00000016888	IQGAP2
7	7622711	7630120	1.22e-05	7	7622711	7630120	ENSOARG00000016888 ENSOARG00000016888	IQGAP2、IQGAP2
7	7630121	7630245	1.22e-05	7	7630121	7630245	ENSOARG00000016888	IQGAP2
7	7639390	7639553	1.22e-05	7	7639390	7639553	ENSOARG00000016888	IQGAP2
7	7639554	7644834	1.22e-05	7	7639554	7644834	ENSOARG00000016888 ENSOARG00000016918	IQGAP2、F2RL2
7	7644835	7645904	1.22e-05	7	7644835	7645904	ENSOARG00000016918	F2RL2
7	7645905	7650932	1.22e-05	7	7645905	7650932	ENSOARG00000016918 ENSOARG00000016918	F2RL2、F2RL2
7	7650933	7650996	1.22e-05	7	7650933	7650996	ENSOARG00000016918	F2RL2
7	7655344	7655434	1.22e-05	7	7655344	7655434	ENSOARG00000016888	IQGAP2
7	7655435	7660121	1.22e-05	7	7655435	7660121	ENSOARG00000016888 ENSOARG00000016888	IQGAP2、IQGAP2
7	7660122	7660289	1.22e-05	7	7660122	7660289	ENSOARG00000016888	IQGAP2
7	7660290	7665115	1.22e-05	7	7660290	7665115	ENSOARG00000016888 ENSOARG00000016888	IQGAP2、IQGAP2
7	7665116	7665258	1.22e-05	7	7665116	7665258	ENSOARG00000016888	IQGAP2
7	7665259	7667065	1.22e-05	7	7665259	7667065	ENSOARG00000016888 ENSOARG00000016888	IQGAP2、IQGAP2
7	7667066	7667236	1.22e-05	7	7667066	7667236	ENSOARG00000016888	IQGAP2
7	7673706	7673789	1.22e-05	7	7673706	7673789	ENSOARG00000016888	IQGAP2
7	7673790	7676312	1.22e-05	7	7673790	7676312	ENSOARG00000016888 ENSOARG00000016888	IQGAP2、IQGAP2
7	7676313	7676384	1.22e-05	7	7676313	7676384	ENSOARG00000016888	IQGAP2
7	7676385	7677042	1.22e-05	7	7676385	7677042	ENSOARG00000016888 ENSOARG00000016888	IQGAP2、IQGAP2
7	7677043	7677112	1.22e-05	7	7677043	7677112	ENSOARG00000016888	IQGAP2
7	7677113	7681568	1.22e-05	7	7677113	7681568	ENSOARG00000016888 ENSOARG00000016888	IQGAP2、IQGAP2
7	7681569	7681777	1.22e-05	7	7681569	7681777	ENSOARG00000016888	IQGAP2
7	7690680	7690829	1.22e-05	7	7690680	7690829	ENSOARG00000016888	IQGAP2
7	7690830	7694035	1.22e-05	7	7690830	7694035	ENSOARG00000016888 ENSOARG00000016888	IQGAP2、IQGAP2
7	7694036	7694199	1.22e-05	7	7694036	7694199	ENSOARG00000016888	IQGAP2
7	7694200	7696610	1.22e-05	7	7694200	7696610	ENSOARG00000016888 ENSOARG00000016888	IQGAP2、IQGAP2
7	7696611	7696835	1.22e-05	7	7696611	7696835	ENSOARG00000016888	IQGAP2
7	7696836	7698192	1.22e-05	7	7696836	7698192	ENSOARG00000016888 ENSOARG00000016888	IQGAP2、IQGAP2
7	7698193	7698333	1.22e-05	7	7698193	7698333	ENSOARG00000016888	IQGAP2
7	7698334	7698679	1.22e-05	7	7698334	7698679	ENSOARG00000016888 ENSOARG00000016888	IQGAP2、IQGAP2
7	7698680	7698764	1.22e-05	7	7698680	7698764	ENSOARG00000016888	IQGAP2
7	7698765	7699325	1.22e-05	7	7698765	7699325	ENSOARG00000016888 ENSOARG00000016888	IQGAP2、IQGAP2
7	7699326	7699558	1.22e-05	7	7699326	7699558	ENSOARG00000016888	IQGAP2
7	7702059	7702191	1.22e-05	7	7702059	7702191	ENSOARG00000016888	IQGAP2
7	7702192	7709036	1.22e-05	7	7702192	7709036	ENSOARG00000016888 ENSOARG00000016888	IQGAP2、IQGAP2
7	7709037	7709139	1.22e-05	7	7709037	7709139	ENSOARG00000016888	IQGAP2
7	7709140	7709667	1.22e-05	7	7709140	7709667	ENSOARG00000016888 ENSOARG00000016888	IQGAP2、IQGAP2
7	7709668	7709809	1.22e-05	7	7709668	7709809	ENSOARG00000016888	IQGAP2
7	7719007	7719094	1.22e-05	7	7719007	7719094	ENSOARG00000016888	IQGAP2
7	7719095	7721017	1.22e-05	7	7719095	7721017	ENSOARG00000016888 ENSOARG00000016888	IQGAP2、IQGAP2
7	7721018	7721230	1.22e-05	7	7721018	7721230	ENSOARG00000016888	IQGAP2
7	7721231	7723666	1.22e-05	7	7721231	7723666	ENSOARG00000016888 ENSOARG00000016888	IQGAP2、IQGAP2
7	7723667	7723827	1.22e-05	7	7723667	7723827	ENSOARG00000016888	IQGAP2
7	7723828	7725506	1.22e-05	7	7723828	7725506	ENSOARG00000016888 ENSOARG00000016888	IQGAP2、IQGAP2
7	7725507	7725644	1.22e-05	7	7725507	7725644	ENSOARG00000016888	IQGAP2
7	7725645	7727347	1.22e-05	7	7725645	7727347	ENSOARG00000016888 ENSOARG00000016888	IQGAP2、IQGAP2
7	7727348	7727456	1.22e-05	7	7727348	7727456	ENSOARG00000016888	IQGAP2
7	7727457	7731162	1.22e-05	7	7727457	7731162	ENSOARG00000016888 ENSOARG00000016888	IQGAP2、IQGAP2
7	7731163	7731273	1.22e-05	7	7731163	7731273	ENSOARG00000016888	IQGAP2
7	7743309	7743316	1.22e-05	7	7743309	7743316	ENSOARG00000016937	F2R
7	7743317	7743713	1.22e-05	7	7743317	7743713	ENSOARG00000016937 ENSOARG00000016937	F2R、F2R
7	7743714	7743793	1.22e-05	7	7743714	7743793	ENSOARG00000016937	F2R
7	7759008	7759696	1.22e-05	7	7759008	7759696	ENSOARG00000016937	F2R
7	7759697	7759700	1.22e-05	7	7759697	7759700	ENSOARG00000016937 ENSOARG00000016937	F2R、F2R
7	7759701	7760186	1.22e-05	7	7759701	7760186	ENSOARG00000016937	F2R
7	7839773	7840876	1.22e-05	7	7839773	7840876	ENSOARG00000011584	F2RL1
7	7867040	7867180	1.22e-05	7	7867040	7867180	ENSOARG00000016947	S100Z
7	7867181	7869000	1.22e-05	7	7867181	7869000	ENSOARG00000016947 ENSOARG00000016947	S100Z、S100Z
7	7869001	7869156	1.22e-05	7	7869001	7869156	ENSOARG00000016947	S100Z
7	7910104	7910184	1.22e-05	7	7910104	7910184	ENSOARG00000016960	CRHBP
7	7910185	7910547	1.22e-05	7	7910185	7910547	ENSOARG00000016960 ENSOARG00000016960	CRHBP、CRHBP
7	7910548	7910819	1.22e-05	7	7910548	7910819	ENSOARG00000016960	CRHBP
7	7910820	7912189	1.22e-05	7	7910820	7912189	ENSOARG00000016960 ENSOARG00000016960	CRHBP、CRHBP
7	7912190	7912404	1.22e-05	7	7912190	7912404	ENSOARG00000016960	CRHBP
7	7914092	7914240	1.22e-05	7	7914092	7914240	ENSOARG00000016960	CRHBP
7	7914241	7917865	1.22e-05	7	7914241	7917865	ENSOARG00000016960 ENSOARG00000016960	CRHBP、CRHBP
7	7917866	7917983	1.22e-05	7	7917866	7917983	ENSOARG00000016960	CRHBP
7	7917984	7921903	1.22e-05	7	7917984	7921903	ENSOARG00000016960 ENSOARG00000016960	CRHBP、CRHBP
7	7921904	7922058	1.22e-05	7	7921904	7922058	ENSOARG00000016960	CRHBP
7	7950847	7951338	1.22e-05	7	7950847	7951338	ENSOARG00000011596	NUDT15
7	7992231	7992440	1.22e-05	7	7992231	7992440	ENSOARG00000016987	AGGF1
7	7996662	7996764	1.22e-05	7	7996662	7996764	ENSOARG00000016987	AGGF1
7	7996765	7997790	1.22e-05	7	7996765	7997790	ENSOARG00000016987 ENSOARG00000016987	AGGF1、AGGF1
7	7997791	7997993	1.22e-05	7	7997791	7997993	ENSOARG00000016987	AGGF1
7	7997994	7998815	1.22e-05	7	7997994	7998815	ENSOARG00000016987 ENSOARG00000016987	AGGF1、AGGF1
7	7998816	7998980	1.22e-05	7	7998816	7998980	ENSOARG00000016987	AGGF1
7	7998981	8002569	1.22e-05	7	7998981	8002569	ENSOARG00000016987 ENSOARG00000016987	AGGF1、AGGF1
7	8002570	8002758	1.22e-05	7	8002570	8002758	ENSOARG00000016987	AGGF1
7	8015470	8015800	1.22e-05	7	8015470	8015800	ENSOARG00000016987	AGGF1
7	8015801	8017070	1.22e-05	7	8015801	8017070	ENSOARG00000016987 ENSOARG00000016987	AGGF1、AGGF1
7	8017071	8017182	1.22e-05	7	8017071	8017182	ENSOARG00000016987	AGGF1
7	8017183	8018348	1.22e-05	7	8017183	8018348	ENSOARG00000016987 ENSOARG00000016987	AGGF1、AGGF1
7	8018349	8018400	1.22e-05	7	8018349	8018400	ENSOARG00000016987	AGGF1
7	8018401	8022214	1.22e-05	7	8018401	8022214	ENSOARG00000016987 ENSOARG00000016987	AGGF1、AGGF1
7	8022215	8022316	1.22e-05	7	8022215	8022316	ENSOARG00000016987	AGGF1
7	8022317	8023201	1.22e-05	7	8022317	8023201	ENSOARG00000016987 ENSOARG00000016987	AGGF1、AGGF1
7	8023202	8023367	1.22e-05	7	8023202	8023367	ENSOARG00000016987	AGGF1
7	8023368	8024898	1.22e-05	7	8023368	8024898	ENSOARG00000016987 ENSOARG00000016987	AGGF1、AGGF1
7	8024899	8024981	1.22e-05	7	8024899	8024981	ENSOARG00000016987	AGGF1
7	8030030	8030157	1.22e-05	7	8030030	8030157	ENSOARG00000016987	AGGF1
7	8030158	8031767	1.22e-05	7	8030158	8031767	ENSOARG00000016987 ENSOARG00000016987	AGGF1、AGGF1
7	8031768	8031867	1.22e-05	7	8031768	8031867	ENSOARG00000016987	AGGF1
7	8031868	8033101	1.22e-05	7	8031868	8033101	ENSOARG00000016987 ENSOARG00000016987	AGGF1、AGGF1
7	8033102	8033299	1.22e-05	7	8033102	8033299	ENSOARG00000016987	AGGF1
7	8223462	8224064	1.22e-05	7	8223462	8224064	ENSOARG00000011611	NA
7	8293106	8293135	1.22e-05	7	8293106	8293135	ENSOARG00000017022	PDE8B
7	8293136	8294420	1.22e-05	7	8293136	8294420	ENSOARG00000017022 ENSOARG00000017022	PDE8B、PDE8B
7	8294421	8294480	1.22e-05	7	8294421	8294480	ENSOARG00000017022	PDE8B
7	8307996	8308186	1.22e-05	7	8307996	8308186	ENSOARG00000017022	PDE8B
7	8308187	8311920	1.22e-05	7	8308187	8311920	ENSOARG00000017022 ENSOARG00000017022	PDE8B、PDE8B
7	8311921	8311980	1.22e-05	7	8311921	8311980	ENSOARG00000017022	PDE8B
7	8311981	8314466	1.22e-05	7	8311981	8314466	ENSOARG00000017022 ENSOARG00000017022	PDE8B、PDE8B
7	8314467	8314524	1.22e-05	7	8314467	8314524	ENSOARG00000017022	PDE8B
7	8314525	8319166	1.22e-05	7	8314525	8319166	ENSOARG00000017022 ENSOARG00000017022	PDE8B、PDE8B
7	8319167	8319255	1.22e-05	7	8319167	8319255	ENSOARG00000017022	PDE8B
7	8328449	8328527	1.22e-05	7	8328449	8328527	ENSOARG00000017022	PDE8B
7	8328528	8332652	1.22e-05	7	8328528	8332652	ENSOARG00000017022 ENSOARG00000017022	PDE8B、PDE8B
7	8332653	8332793	1.22e-05	7	8332653	8332793	ENSOARG00000017022	PDE8B
7	8332794	8333132	1.22e-05	7	8332794	8333132	ENSOARG00000017022 ENSOARG00000017022	PDE8B、PDE8B
7	8333133	8333179	1.22e-05	7	8333133	8333179	ENSOARG00000017022	PDE8B
7	8333180	8334208	1.22e-05	7	8333180	8334208	ENSOARG00000017022 ENSOARG00000017022	PDE8B、PDE8B
7	8334209	8334256	1.22e-05	7	8334209	8334256	ENSOARG00000017022	PDE8B
7	8334257	8336525	1.22e-05	7	8334257	8336525	ENSOARG00000017022 ENSOARG00000017022	PDE8B、PDE8B
7	8336526	8336586	1.22e-05	7	8336526	8336586	ENSOARG00000017022	PDE8B
7	8376328	8376370	1.22e-05	7	8376328	8376370	ENSOARG00000017022	PDE8B
7	8376371	8380718	1.22e-05	7	8376371	8380718	ENSOARG00000017022 ENSOARG00000017022	PDE8B、PDE8B
7	8380719	8380796	1.22e-05	7	8380719	8380796	ENSOARG00000017022	PDE8B
7	8380797	8381854	1.22e-05	7	8380797	8381854	ENSOARG00000017022 ENSOARG00000017022	PDE8B、PDE8B
7	8381855	8381931	1.22e-05	7	8381855	8381931	ENSOARG00000017022	PDE8B
7	8381932	8383437	1.22e-05	7	8381932	8383437	ENSOARG00000017022 ENSOARG00000017022	PDE8B、PDE8B
7	8383438	8383602	1.22e-05	7	8383438	8383602	ENSOARG00000017022	PDE8B
7	8383603	8386598	1.22e-05	7	8383603	8386598	ENSOARG00000017022 ENSOARG00000017022	PDE8B、PDE8B
7	8386599	8386644	1.22e-05	7	8386599	8386644	ENSOARG00000017022	PDE8B
7	8386645	8387066	1.22e-05	7	8386645	8387066	ENSOARG00000017022 ENSOARG00000017022	PDE8B、PDE8B
7	8387067	8387202	1.22e-05	7	8387067	8387202	ENSOARG00000017022	PDE8B
7	8387203	8388101	1.22e-05	7	8387203	8388101	ENSOARG00000017022 ENSOARG00000017022	PDE8B、PDE8B
7	8388102	8388300	1.22e-05	7	8388102	8388300	ENSOARG00000017022	PDE8B
7	8392439	8392656	1.22e-05	7	8392439	8392656	ENSOARG00000017022	PDE8B
7	8392657	8394092	1.22e-05	7	8392657	8394092	ENSOARG00000017022 ENSOARG00000017022	PDE8B、PDE8B
7	8394093	8394213	1.22e-05	7	8394093	8394213	ENSOARG00000017022	PDE8B
7	8394214	8394901	1.22e-05	7	8394214	8394901	ENSOARG00000017022 ENSOARG00000017022	PDE8B、PDE8B
7	8394902	8395069	1.22e-05	7	8394902	8395069	ENSOARG00000017022	PDE8B
7	8395070	8397241	1.22e-05	7	8395070	8397241	ENSOARG00000017022 ENSOARG00000017022	PDE8B、PDE8B
7	8397242	8397371	1.22e-05	7	8397242	8397371	ENSOARG00000017022	PDE8B
7	8397372	8402618	1.22e-05	7	8397372	8402618	ENSOARG00000017022 ENSOARG00000017022	PDE8B、PDE8B
7	8402619	8402725	1.22e-05	7	8402619	8402725	ENSOARG00000017022	PDE8B
7	8407468	8407617	1.22e-05	7	8407468	8407617	ENSOARG00000017055	WDR41
7	8407618	8410165	1.22e-05	7	8407618	8410165	ENSOARG00000017055 ENSOARG00000017055	WDR41、WDR41
7	8410166	8410299	1.22e-05	7	8410166	8410299	ENSOARG00000017055	WDR41
7	8410300	8411505	1.22e-05	7	8410300	8411505	ENSOARG00000017055 ENSOARG00000017055	WDR41、WDR41
7	8411506	8411594	1.22e-05	7	8411506	8411594	ENSOARG00000017055	WDR41
7	8411595	8412701	1.22e-05	7	8411595	8412701	ENSOARG00000017055 ENSOARG00000017055	WDR41、WDR41
7	8412702	8412823	1.22e-05	7	8412702	8412823	ENSOARG00000017055	WDR41
7	8412824	8415332	1.22e-05	7	8412824	8415332	ENSOARG00000017055 ENSOARG00000017055	WDR41、WDR41
7	8415333	8415517	1.22e-05	7	8415333	8415517	ENSOARG00000017055	WDR41
7	8415518	8419812	1.22e-05	7	8415518	8419812	ENSOARG00000017055 ENSOARG00000017055	WDR41、WDR41
7	8419813	8419923	1.22e-05	7	8419813	8419923	ENSOARG00000017055	WDR41
7	8425077	8425139	1.22e-05	7	8425077	8425139	ENSOARG00000017055	WDR41
7	8425140	8428806	1.22e-05	7	8425140	8428806	ENSOARG00000017055 ENSOARG00000017055	WDR41、WDR41
7	8428807	8428918	1.22e-05	7	8428807	8428918	ENSOARG00000017055	WDR41
7	8428919	8429695	1.22e-05	7	8428919	8429695	ENSOARG00000017055 ENSOARG00000017055	WDR41、WDR41
7	8429696	8429758	1.22e-05	7	8429696	8429758	ENSOARG00000017055	WDR41
7	8429759	8432574	1.22e-05	7	8429759	8432574	ENSOARG00000017055 ENSOARG00000017055	WDR41、WDR41
7	8432575	8432706	1.22e-05	7	8432575	8432706	ENSOARG00000017055	WDR41
7	8432707	8433910	1.22e-05	7	8432707	8433910	ENSOARG00000017055 ENSOARG00000017055	WDR41、WDR41
7	8433911	8433959	1.22e-05	7	8433911	8433959	ENSOARG00000017055	WDR41
7	7473629	7585592	1.22e-05	7	7473629	7585592	ENSOARG00000016888 ENSOARG00000016888	IQGAP2、IQGAP2
7	7585750	7593990	1.22e-05	7	7585750	7593990	ENSOARG00000016888 ENSOARG00000016888	IQGAP2、IQGAP2
7	7615162	7619780	1.22e-05	7	7615162	7619780	ENSOARG00000016888 ENSOARG00000016888	IQGAP2、IQGAP2
7	7630246	7639389	1.22e-05	7	7630246	7639389	ENSOARG00000016888 ENSOARG00000016888	IQGAP2、IQGAP2
7	7650997	7655343	1.22e-05	7	7650997	7655343	ENSOARG00000016918 ENSOARG00000016888	F2RL2、IQGAP2
7	7667237	7673705	1.22e-05	7	7667237	7673705	ENSOARG00000016888 ENSOARG00000016888	IQGAP2、IQGAP2
7	7681778	7690679	1.22e-05	7	7681778	7690679	ENSOARG00000016888 ENSOARG00000016888	IQGAP2、IQGAP2
7	7699559	7702058	1.22e-05	7	7699559	7702058	ENSOARG00000016888 ENSOARG00000016888	IQGAP2、IQGAP2
7	7709810	7719006	1.22e-05	7	7709810	7719006	ENSOARG00000016888 ENSOARG00000016888	IQGAP2、IQGAP2
7	7743794	7759007	1.22e-05	7	7743794	7759007	ENSOARG00000016937 ENSOARG00000016937	F2R、F2R
7	7760187	7839772	1.22e-05	7	7760187	7839772	ENSOARG00000016937 ENSOARG00000011584	F2R、F2RL1
7	7869157	7910103	1.22e-05	7	7869157	7910103	ENSOARG00000016947 ENSOARG00000016960	S100Z、CRHBP
7	7912405	7914091	1.22e-05	7	7912405	7914091	ENSOARG00000016960 ENSOARG00000016960	CRHBP、CRHBP
7	7922059	7950846	1.22e-05	7	7922059	7950846	ENSOARG00000016960 ENSOARG00000011596	CRHBP、NUDT15
7	7951339	7992230	1.22e-05	7	7951339	7992230	ENSOARG00000011596 ENSOARG00000016987	NUDT15、AGGF1
7	8002759	8015469	1.22e-05	7	8002759	8015469	ENSOARG00000016987 ENSOARG00000016987	AGGF1、AGGF1
7	8024982	8030029	1.22e-05	7	8024982	8030029	ENSOARG00000016987 ENSOARG00000016987	AGGF1、AGGF1
7	8294481	8307995	1.22e-05	7	8294481	8307995	ENSOARG00000017022 ENSOARG00000017022	PDE8B、PDE8B
7	8319256	8328448	1.22e-05	7	8319256	8328448	ENSOARG00000017022 ENSOARG00000017022	PDE8B、PDE8B
7	8336587	8376327	1.22e-05	7	8336587	8376327	ENSOARG00000017022 ENSOARG00000017022	PDE8B、PDE8B
7	8402726	8407467	1.22e-05	7	8402726	8407467	ENSOARG00000017022 ENSOARG00000017055	PDE8B、WDR41
7	8419924	8425076	1.22e-05	7	8419924	8425076	ENSOARG00000017055 ENSOARG00000017055	WDR41、WDR41
7	8433960	8450000	1.22e-05	7	8433960	8453104	ENSOARG00000017055 ENSOARG00000017055	WDR41、WDR41
7	7450001	7473528	1.22e-05	7	7424812	7473528	ENSOARG00000016888 ENSOARG00000016888	IQGAP2、IQGAP2
7	7597416	7611691	1.22e-05	7	7597416	7611691	ENSOARG00000016888 ENSOARG00000016888	IQGAP2、IQGAP2
7	7731274	7743308	1.22e-05	7	7731274	7743308	ENSOARG00000016888 ENSOARG00000016937	IQGAP2、F2R
7	7840877	7867039	1.22e-05	7	7840877	7867039	ENSOARG00000011584 ENSOARG00000016947	F2RL1、S100Z
7	7992441	7996661	1.22e-05	7	7992441	7996661	ENSOARG00000016987 ENSOARG00000016987	AGGF1、AGGF1
7	8033300	8223461	1.22e-05	7	8033300	8223461	ENSOARG00000016987 ENSOARG00000011611	AGGF1、NA
7	8224065	8293105	1.22e-05	7	8224065	8293105	ENSOARG00000011611 ENSOARG00000017022	NA、PDE8B
7	8388301	8392438	1.22e-05	7	8388301	8392438	ENSOARG00000017022 ENSOARG00000017022	PDE8B、PDE8B
7	7473529	7473628	1.22e-05	7	7473529	7473628	ENSOARG00000016888	IQGAP2
7	7585593	7585749	1.22e-05	7	7585593	7585749	ENSOARG00000016888	IQGAP2
7	7593991	7594068	1.22e-05	7	7593991	7594068	ENSOARG00000016888	IQGAP2
7	7594069	7597338	1.22e-05	7	7594069	7597338	ENSOARG00000016888 ENSOARG00000016888	IQGAP2、IQGAP2
7	7597339	7597415	1.22e-05	7	7597339	7597415	ENSOARG00000016888	IQGAP2
7	7611692	7611759	1.22e-05	7	7611692	7611759	ENSOARG00000016888	IQGAP2
7	7611760	7612076	1.22e-05	7	7611760	7612076	ENSOARG00000016888 ENSOARG00000016888	IQGAP2、IQGAP2
7	7612077	7612190	1.22e-05	7	7612077	7612190	ENSOARG00000016888	IQGAP2
7	7612191	7612835	1.22e-05	7	7612191	7612835	ENSOARG00000016888 ENSOARG00000016888	IQGAP2、IQGAP2
7	7612836	7613014	1.22e-05	7	7612836	7613014	ENSOARG00000016888	IQGAP2
7	7613015	7615073	1.22e-05	7	7613015	7615073	ENSOARG00000016888 ENSOARG00000016888	IQGAP2、IQGAP2
7	7615074	7615161	1.22e-05	7	7615074	7615161	ENSOARG00000016888	IQGAP2
7	7619781	7619944	1.22e-05	7	7619781	7619944	ENSOARG00000016888	IQGAP2
7	7619945	7622549	1.22e-05	7	7619945	7622549	ENSOARG00000016888 ENSOARG00000016888	IQGAP2、IQGAP2
7	7622550	7622710	1.22e-05	7	7622550	7622710	ENSOARG00000016888	IQGAP2
7	7622711	7630120	1.22e-05	7	7622711	7630120	ENSOARG00000016888 ENSOARG00000016888	IQGAP2、IQGAP2
7	7630121	7630245	1.22e-05	7	7630121	7630245	ENSOARG00000016888	IQGAP2
7	7639390	7639553	1.22e-05	7	7639390	7639553	ENSOARG00000016888	IQGAP2
7	7639554	7644834	1.22e-05	7	7639554	7644834	ENSOARG00000016888 ENSOARG00000016918	IQGAP2、F2RL2
7	7644835	7645904	1.22e-05	7	7644835	7645904	ENSOARG00000016918	F2RL2
7	7645905	7650932	1.22e-05	7	7645905	7650932	ENSOARG00000016918 ENSOARG00000016918	F2RL2、F2RL2
7	7650933	7650996	1.22e-05	7	7650933	7650996	ENSOARG00000016918	F2RL2
7	7655344	7655434	1.22e-05	7	7655344	7655434	ENSOARG00000016888	IQGAP2
7	7655435	7660121	1.22e-05	7	7655435	7660121	ENSOARG00000016888 ENSOARG00000016888	IQGAP2、IQGAP2
7	7660122	7660289	1.22e-05	7	7660122	7660289	ENSOARG00000016888	IQGAP2
7	7660290	7665115	1.22e-05	7	7660290	7665115	ENSOARG00000016888 ENSOARG00000016888	IQGAP2、IQGAP2
7	7665116	7665258	1.22e-05	7	7665116	7665258	ENSOARG00000016888	IQGAP2
7	7665259	7667065	1.22e-05	7	7665259	7667065	ENSOARG00000016888 ENSOARG00000016888	IQGAP2、IQGAP2
7	7667066	7667236	1.22e-05	7	7667066	7667236	ENSOARG00000016888	IQGAP2
7	7673706	7673789	1.22e-05	7	7673706	7673789	ENSOARG00000016888	IQGAP2
7	7673790	7676312	1.22e-05	7	7673790	7676312	ENSOARG00000016888 ENSOARG00000016888	IQGAP2、IQGAP2
7	7676313	7676384	1.22e-05	7	7676313	7676384	ENSOARG00000016888	IQGAP2
7	7676385	7677042	1.22e-05	7	7676385	7677042	ENSOARG00000016888 ENSOARG00000016888	IQGAP2、IQGAP2
7	7677043	7677112	1.22e-05	7	7677043	7677112	ENSOARG00000016888	IQGAP2
7	7677113	7681568	1.22e-05	7	7677113	7681568	ENSOARG00000016888 ENSOARG00000016888	IQGAP2、IQGAP2
7	7681569	7681777	1.22e-05	7	7681569	7681777	ENSOARG00000016888	IQGAP2
7	7690680	7690829	1.22e-05	7	7690680	7690829	ENSOARG00000016888	IQGAP2
7	7690830	7694035	1.22e-05	7	7690830	7694035	ENSOARG00000016888 ENSOARG00000016888	IQGAP2、IQGAP2
7	7694036	7694199	1.22e-05	7	7694036	7694199	ENSOARG00000016888	IQGAP2
7	7694200	7696610	1.22e-05	7	7694200	7696610	ENSOARG00000016888 ENSOARG00000016888	IQGAP2、IQGAP2
7	7696611	7696835	1.22e-05	7	7696611	7696835	ENSOARG00000016888	IQGAP2
7	7696836	7698192	1.22e-05	7	7696836	7698192	ENSOARG00000016888 ENSOARG00000016888	IQGAP2、IQGAP2
7	7698193	7698333	1.22e-05	7	7698193	7698333	ENSOARG00000016888	IQGAP2
7	7698334	7698679	1.22e-05	7	7698334	7698679	ENSOARG00000016888 ENSOARG00000016888	IQGAP2、IQGAP2
7	7698680	7698764	1.22e-05	7	7698680	7698764	ENSOARG00000016888	IQGAP2
7	7698765	7699325	1.22e-05	7	7698765	7699325	ENSOARG00000016888 ENSOARG00000016888	IQGAP2、IQGAP2
7	7699326	7699558	1.22e-05	7	7699326	7699558	ENSOARG00000016888	IQGAP2
[truncated: 63,536 more rows]

## Sheet: Table S3
Table S3: Functional annotation of common regions experiencing selective sweeps identified with the top 5% PI in LOP.
Chromosome	Region start	Region end	LOP π value	Chromosome	Region start	Region end	Sample ID	Genes
8	14793301	14793322	1.27e-05	8	14793301	14793322	ENSOARG00000008072	TRDN
8	14855078	14855287	1.27e-05	8	14855078	14855287	ENSOARG00000008072	TRDN
8	14880473	14880637	1.27e-05	8	14880473	14880637	ENSOARG00000008072	TRDN
8	14880638	14881670	1.27e-05	8	14880638	14881670	ENSOARG00000008072 ENSOARG00000008072	TRDN、TRDN
8	14881671	14881703	1.27e-05	8	14881671	14881703	ENSOARG00000008072	TRDN
8	14904694	14904753	1.27e-05	8	14904694	14904753	ENSOARG00000008072	TRDN
8	14916688	14916741	1.27e-05	8	14916688	14916741	ENSOARG00000008072	TRDN
8	14916742	14919802	1.27e-05	8	14916742	14919802	ENSOARG00000008072 ENSOARG00000008072	TRDN、TRDN
8	14919803	14919862	1.27e-05	8	14919803	14919862	ENSOARG00000008072	TRDN
8	14929289	14929468	1.27e-05	8	14929289	14929468	ENSOARG00000008072	TRDN
8	14929469	14935534	1.27e-05	8	14929469	14935534	ENSOARG00000008072 ENSOARG00000008072	TRDN、TRDN
8	14935535	14935593	1.27e-05	8	14935535	14935593	ENSOARG00000008072	TRDN
8	14855288	14880472	1.27e-05	8	14855288	14880472	ENSOARG00000008072 ENSOARG00000008072	TRDN、TRDN
8	14881704	14904693	1.27e-05	8	14881704	14904693	ENSOARG00000008072 ENSOARG00000008072	TRDN、TRDN
8	14904754	14916687	1.27e-05	8	14904754	14916687	ENSOARG00000008072 ENSOARG00000008072	TRDN、TRDN
8	14919863	14929288	1.27e-05	8	14919863	14929288	ENSOARG00000008072 ENSOARG00000008072	TRDN、TRDN
8	14793323	14855077	1.27e-05	8	14793323	14855077	ENSOARG00000008072 ENSOARG00000008072	TRDN、TRDN
8	14935594	15325000	1.27e-05	8	14935594	15327934	ENSOARG00000008072 ENSOARG00000008112	TRDN、CLVS2
8	14325001	14793300	1.27e-05	8	14080154	14793300	ENSOARG00000008039 ENSOARG00000008072	NA、TRDN
5	93731277	93732117	1.26e-05	5	93731277	93732117	ENSOARG00000017994	LNPEP
5	93736412	93736550	1.26e-05	5	93736412	93736550	ENSOARG00000017994	LNPEP
5	93736551	93738054	1.26e-05	5	93736551	93738054	ENSOARG00000017994 ENSOARG00000017994	LNPEP、LNPEP
5	93738055	93738186	1.26e-05	5	93738055	93738186	ENSOARG00000017994	LNPEP
5	93750371	93750491	1.26e-05	5	93750371	93750491	ENSOARG00000017994	LNPEP
5	93750492	93751182	1.26e-05	5	93750492	93751182	ENSOARG00000017994 ENSOARG00000017994	LNPEP、LNPEP
5	93751183	93751337	1.26e-05	5	93751183	93751337	ENSOARG00000017994	LNPEP
5	93751338	93752946	1.26e-05	5	93751338	93752946	ENSOARG00000017994 ENSOARG00000017994	LNPEP、LNPEP
5	93752947	93753060	1.26e-05	5	93752947	93753060	ENSOARG00000017994	LNPEP
5	93753061	93754698	1.26e-05	5	93753061	93754698	ENSOARG00000017994 ENSOARG00000017994	LNPEP、LNPEP
5	93754699	93754833	1.26e-05	5	93754699	93754833	ENSOARG00000017994	LNPEP
5	93754834	93760499	1.26e-05	5	93754834	93760499	ENSOARG00000017994 ENSOARG00000017994	LNPEP、LNPEP
5	93760500	93760631	1.26e-05	5	93760500	93760631	ENSOARG00000017994	LNPEP
5	93760632	93762969	1.26e-05	5	93760632	93762969	ENSOARG00000017994 ENSOARG00000017994	LNPEP、LNPEP
5	93762970	93763130	1.26e-05	5	93762970	93763130	ENSOARG00000017994	LNPEP
5	93763131	93764733	1.26e-05	5	93763131	93764733	ENSOARG00000017994 ENSOARG00000017994	LNPEP、LNPEP
5	93764734	93764822	1.26e-05	5	93764734	93764822	ENSOARG00000017994	LNPEP
5	93771184	93771367	1.26e-05	5	93771184	93771367	ENSOARG00000017994	LNPEP
5	93771368	93772949	1.26e-05	5	93771368	93772949	ENSOARG00000017994 ENSOARG00000017994	LNPEP、LNPEP
5	93772950	93773106	1.26e-05	5	93772950	93773106	ENSOARG00000017994	LNPEP
5	93773107	93779078	1.26e-05	5	93773107	93779078	ENSOARG00000017994 ENSOARG00000017994	LNPEP、LNPEP
5	93779079	93779263	1.26e-05	5	93779079	93779263	ENSOARG00000017994	LNPEP
5	93779264	93781271	1.26e-05	5	93779264	93781271	ENSOARG00000017994 ENSOARG00000017994	LNPEP、LNPEP
5	93781272	93781433	1.26e-05	5	93781272	93781433	ENSOARG00000017994	LNPEP
5	93783250	93783390	1.26e-05	5	93783250	93783390	ENSOARG00000017994	LNPEP
5	93783391	93784288	1.26e-05	5	93783391	93784288	ENSOARG00000017994 ENSOARG00000017994	LNPEP、LNPEP
5	93784289	93784370	1.26e-05	5	93784289	93784370	ENSOARG00000017994	LNPEP
5	93784371	93784959	1.26e-05	5	93784371	93784959	ENSOARG00000017994 ENSOARG00000017994	LNPEP、LNPEP
5	93784960	93785088	1.26e-05	5	93784960	93785088	ENSOARG00000017994	LNPEP
5	93826999	93827157	1.26e-05	5	93826999	93827157	ENSOARG00000018080	NA
5	93826999	93827157	1.26e-05	5	93826999	93827157	ENSOARG00000018080	NA
5	93827158	93827931	1.26e-05	5	93827158	93827931	ENSOARG00000018080 ENSOARG00000018080	NA、NA
5	93827932	93828118	1.26e-05	5	93827932	93828118	ENSOARG00000018080	NA
5	93827932	93828118	1.26e-05	5	93827932	93828118	ENSOARG00000018080	NA
5	93828119	93830593	1.26e-05	5	93828119	93830593	ENSOARG00000018080 ENSOARG00000018080	NA、NA
5	93830594	93830784	1.26e-05	5	93830594	93830784	ENSOARG00000018080	NA
5	93830749	93830825	1.26e-05	5	93830749	93830825	ENSOARG00000018080	NA
5	93831467	93831493	1.26e-05	5	93831467	93831493	ENSOARG00000018080	NA
5	93831494	93833495	1.26e-05	5	93831494	93833495	ENSOARG00000018080 ENSOARG00000018080	NA、NA
5	93833496	93833656	1.26e-05	5	93833496	93833656	ENSOARG00000018080	NA
5	93833496	93833656	1.26e-05	5	93833496	93833656	ENSOARG00000018080	NA
5	93833657	93838812	1.26e-05	5	93833657	93838812	ENSOARG00000018080 ENSOARG00000018080	NA、NA
5	93838813	93838937	1.26e-05	5	93838813	93838937	ENSOARG00000018080	NA
5	93838813	93838937	1.26e-05	5	93838813	93838937	ENSOARG00000018080	NA
5	93838938	93844720	1.26e-05	5	93838938	93844720	ENSOARG00000018080 ENSOARG00000018080	NA、NA
5	93844721	93844910	1.26e-05	5	93844721	93844910	ENSOARG00000018080	NA
5	93844721	93844910	1.26e-05	5	93844721	93844910	ENSOARG00000018080	NA
5	93848033	93848242	1.26e-05	5	93848033	93848242	ENSOARG00000018080	NA
5	93848033	93848242	1.26e-05	5	93848033	93848242	ENSOARG00000018080	NA
5	93848243	93848923	1.26e-05	5	93848243	93848923	ENSOARG00000018080 ENSOARG00000018080	NA、NA
5	93848924	93849077	1.26e-05	5	93848924	93849077	ENSOARG00000018080	NA
5	93849078	93853962	1.26e-05	5	93849078	93853962	ENSOARG00000018080 ENSOARG00000018080	NA、NA
5	93853963	93854058	1.26e-05	5	93853963	93854058	ENSOARG00000018080	NA
5	93854059	93854588	1.26e-05	5	93854059	93854588	ENSOARG00000018080 ENSOARG00000018080	NA、NA
5	93854589	93854607	1.26e-05	5	93854589	93854607	ENSOARG00000018080	NA
5	93854608	93858276	1.26e-05	5	93854608	93858276	ENSOARG00000018080 ENSOARG00000018100	NA、LIX1
5	93858277	93858561	1.26e-05	5	93858277	93858561	ENSOARG00000018100	LIX1
5	93858562	93861075	1.26e-05	5	93858562	93861075	ENSOARG00000018100 ENSOARG00000018100	LIX1、LIX1
5	93861076	93861153	1.26e-05	5	93861076	93861153	ENSOARG00000018100	LIX1
5	93869629	93869724	1.26e-05	5	93869629	93869724	ENSOARG00000018100	LIX1
5	93869725	93872787	1.26e-05	5	93869725	93872787	ENSOARG00000018100 ENSOARG00000018100	LIX1、LIX1
5	93872788	93872928	1.26e-05	5	93872788	93872928	ENSOARG00000018100	LIX1
5	93889027	93889190	1.26e-05	5	93889027	93889190	ENSOARG00000018100	LIX1
5	93910852	93910933	1.26e-05	5	93910852	93910933	ENSOARG00000018100	LIX1
5	93922022	93922183	1.26e-05	5	93922022	93922183	ENSOARG00000018138	RIOK2
5	93922184	93924474	1.26e-05	5	93922184	93924474	ENSOARG00000018138 ENSOARG00000018138	RIOK2、RIOK2
5	93924475	93924571	1.26e-05	5	93924475	93924571	ENSOARG00000018138	RIOK2
5	93924572	93925813	1.26e-05	5	93924572	93925813	ENSOARG00000018138 ENSOARG00000018138	RIOK2、RIOK2
5	93925814	93926329	1.26e-05	5	93925814	93926329	ENSOARG00000018138	RIOK2
5	93926330	93927059	1.26e-05	5	93926330	93927059	ENSOARG00000018138 ENSOARG00000018138	RIOK2、RIOK2
5	93927060	93927152	1.26e-05	5	93927060	93927152	ENSOARG00000018138	RIOK2
5	93927153	93928773	1.26e-05	5	93927153	93928773	ENSOARG00000018138 ENSOARG00000018138	RIOK2、RIOK2
5	93928774	93928965	1.26e-05	5	93928774	93928965	ENSOARG00000018138	RIOK2
5	93931068	93931156	1.26e-05	5	93931068	93931156	ENSOARG00000018138	RIOK2
5	93931157	93935835	1.26e-05	5	93931157	93935835	ENSOARG00000018138 ENSOARG00000018138	RIOK2、RIOK2
5	93935836	93936011	1.26e-05	5	93935836	93936011	ENSOARG00000018138	RIOK2
5	93936012	93938071	1.26e-05	5	93936012	93938071	ENSOARG00000018138 ENSOARG00000018138	RIOK2、RIOK2
5	93938072	93938188	1.26e-05	5	93938072	93938188	ENSOARG00000018138	RIOK2
5	93938189	93939165	1.26e-05	5	93938189	93939165	ENSOARG00000018138 ENSOARG00000018138	RIOK2、RIOK2
5	93939166	93939304	1.26e-05	5	93939166	93939304	ENSOARG00000018138	RIOK2
5	93939305	93942226	1.26e-05	5	93939305	93942226	ENSOARG00000018138 ENSOARG00000010423	RIOK2、NA
5	93942227	93942370	1.26e-05	5	93942227	93942370	ENSOARG00000010423	NA
5	93942263	93942328	1.26e-05	5	93942263	93942328	ENSOARG00000018138	RIOK2
5	94287239	94287478	1.26e-05	5	94287239	94287478	ENSOARG00000010440	NA
5	93732118	93736411	1.26e-05	5	93732118	93736411	ENSOARG00000017994 ENSOARG00000017994	LNPEP、LNPEP
5	93738187	93750370	1.26e-05	5	93738187	93750370	ENSOARG00000017994 ENSOARG00000017994	LNPEP、LNPEP
5	93764823	93771183	1.26e-05	5	93764823	93771183	ENSOARG00000017994 ENSOARG00000017994	LNPEP、LNPEP
5	93781434	93783249	1.26e-05	5	93781434	93783249	ENSOARG00000017994 ENSOARG00000017994	LNPEP、LNPEP
5	93785089	93826998	1.26e-05	5	93785089	93826998	ENSOARG00000017994 ENSOARG00000018080	LNPEP、NA
5	93830826	93831466	1.26e-05	5	93830826	93831466	ENSOARG00000018080 ENSOARG00000018080	NA、NA
5	93861154	93869628	1.26e-05	5	93861154	93869628	ENSOARG00000018100 ENSOARG00000018100	LIX1、LIX1
5	93872929	93889026	1.26e-05	5	93872929	93889026	ENSOARG00000018100 ENSOARG00000018100	LIX1、LIX1
5	93889191	93910851	1.26e-05	5	93889191	93910851	ENSOARG00000018100 ENSOARG00000018100	LIX1、LIX1
5	93910934	93922021	1.26e-05	5	93910934	93922021	ENSOARG00000018100 ENSOARG00000018138	LIX1、RIOK2
5	93928966	93931067	1.26e-05	5	93928966	93931067	ENSOARG00000018138 ENSOARG00000018138	RIOK2、RIOK2
5	93700001	93731276	1.26e-05	5	93687891	93731276	ENSOARG00000017994 ENSOARG00000017994	LNPEP、LNPEP
5	93844911	93848032	1.26e-05	5	93844911	93848032	ENSOARG00000018080 ENSOARG00000018080	NA、NA
5	93942329	94287238	1.26e-05	5	93942329	94287238	ENSOARG00000018138 ENSOARG00000010440	RIOK2、NA
5	94287479	94700000	1.26e-05	5	94287479	95304444	ENSOARG00000010440 ENSOARG00000018163	NA、RGMB
5	93687872	93687890	1.26e-05	5	93687872	93687890	ENSOARG00000017994	LNPEP
5	93731277	93732117	1.26e-05	5	93731277	93732117	ENSOARG00000017994	LNPEP
5	93736412	93736550	1.26e-05	5	93736412	93736550	ENSOARG00000017994	LNPEP
5	93736551	93738054	1.26e-05	5	93736551	93738054	ENSOARG00000017994 ENSOARG00000017994	LNPEP、LNPEP
5	93738055	93738186	1.26e-05	5	93738055	93738186	ENSOARG00000017994	LNPEP
5	93750371	93750491	1.26e-05	5	93750371	93750491	ENSOARG00000017994	LNPEP
5	93750492	93751182	1.26e-05	5	93750492	93751182	ENSOARG00000017994 ENSOARG00000017994	LNPEP、LNPEP
5	93751183	93751337	1.26e-05	5	93751183	93751337	ENSOARG00000017994	LNPEP
5	93751338	93752946	1.26e-05	5	93751338	93752946	ENSOARG00000017994 ENSOARG00000017994	LNPEP、LNPEP
5	93752947	93753060	1.26e-05	5	93752947	93753060	ENSOARG00000017994	LNPEP
5	93753061	93754698	1.26e-05	5	93753061	93754698	ENSOARG00000017994 ENSOARG00000017994	LNPEP、LNPEP
5	93754699	93754833	1.26e-05	5	93754699	93754833	ENSOARG00000017994	LNPEP
5	93754834	93760499	1.26e-05	5	93754834	93760499	ENSOARG00000017994 ENSOARG00000017994	LNPEP、LNPEP
5	93760500	93760631	1.26e-05	5	93760500	93760631	ENSOARG00000017994	LNPEP
5	93760632	93762969	1.26e-05	5	93760632	93762969	ENSOARG00000017994 ENSOARG00000017994	LNPEP、LNPEP
5	93762970	93763130	1.26e-05	5	93762970	93763130	ENSOARG00000017994	LNPEP
5	93763131	93764733	1.26e-05	5	93763131	93764733	ENSOARG00000017994 ENSOARG00000017994	LNPEP、LNPEP
5	93764734	93764822	1.26e-05	5	93764734	93764822	ENSOARG00000017994	LNPEP
5	93771184	93771367	1.26e-05	5	93771184	93771367	ENSOARG00000017994	LNPEP
5	93771368	93772949	1.26e-05	5	93771368	93772949	ENSOARG00000017994 ENSOARG00000017994	LNPEP、LNPEP
5	93772950	93773106	1.26e-05	5	93772950	93773106	ENSOARG00000017994	LNPEP
5	93773107	93779078	1.26e-05	5	93773107	93779078	ENSOARG00000017994 ENSOARG00000017994	LNPEP、LNPEP
5	93779079	93779263	1.26e-05	5	93779079	93779263	ENSOARG00000017994	LNPEP
5	93779264	93781271	1.26e-05	5	93779264	93781271	ENSOARG00000017994 ENSOARG00000017994	LNPEP、LNPEP
5	93781272	93781433	1.26e-05	5	93781272	93781433	ENSOARG00000017994	LNPEP
5	93783250	93783390	1.26e-05	5	93783250	93783390	ENSOARG00000017994	LNPEP
5	93783391	93784288	1.26e-05	5	93783391	93784288	ENSOARG00000017994 ENSOARG00000017994	LNPEP、LNPEP
5	93784289	93784370	1.26e-05	5	93784289	93784370	ENSOARG00000017994	LNPEP
5	93784371	93784959	1.26e-05	5	93784371	93784959	ENSOARG00000017994 ENSOARG00000017994	LNPEP、LNPEP
5	93784960	93785088	1.26e-05	5	93784960	93785088	ENSOARG00000017994	LNPEP
5	93826999	93827157	1.26e-05	5	93826999	93827157	ENSOARG00000018080	NA
5	93826999	93827157	1.26e-05	5	93826999	93827157	ENSOARG00000018080	NA
5	93827158	93827931	1.26e-05	5	93827158	93827931	ENSOARG00000018080 ENSOARG00000018080	NA、NA
5	93827932	93828118	1.26e-05	5	93827932	93828118	ENSOARG00000018080	NA
5	93827932	93828118	1.26e-05	5	93827932	93828118	ENSOARG00000018080	NA
5	93828119	93830593	1.26e-05	5	93828119	93830593	ENSOARG00000018080 ENSOARG00000018080	NA、NA
5	93830594	93830784	1.26e-05	5	93830594	93830784	ENSOARG00000018080	NA
5	93830749	93830825	1.26e-05	5	93830749	93830825	ENSOARG00000018080	NA
5	93831467	93831493	1.26e-05	5	93831467	93831493	ENSOARG00000018080	NA
5	93831494	93833495	1.26e-05	5	93831494	93833495	ENSOARG00000018080 ENSOARG00000018080	NA、NA
5	93833496	93833656	1.26e-05	5	93833496	93833656	ENSOARG00000018080	NA
5	93833496	93833656	1.26e-05	5	93833496	93833656	ENSOARG00000018080	NA
5	93833657	93838812	1.26e-05	5	93833657	93838812	ENSOARG00000018080 ENSOARG00000018080	NA、NA
5	93838813	93838937	1.26e-05	5	93838813	93838937	ENSOARG00000018080	NA
5	93838813	93838937	1.26e-05	5	93838813	93838937	ENSOARG00000018080	NA
5	93838938	93844720	1.26e-05	5	93838938	93844720	ENSOARG00000018080 ENSOARG00000018080	NA、NA
5	93844721	93844910	1.26e-05	5	93844721	93844910	ENSOARG00000018080	NA
5	93844721	93844910	1.26e-05	5	93844721	93844910	ENSOARG00000018080	NA
5	93848033	93848242	1.26e-05	5	93848033	93848242	ENSOARG00000018080	NA
5	93848033	93848242	1.26e-05	5	93848033	93848242	ENSOARG00000018080	NA
5	93848243	93848923	1.26e-05	5	93848243	93848923	ENSOARG00000018080 ENSOARG00000018080	NA、NA
5	93848924	93849077	1.26e-05	5	93848924	93849077	ENSOARG00000018080	NA
5	93849078	93853962	1.26e-05	5	93849078	93853962	ENSOARG00000018080 ENSOARG00000018080	NA、NA
5	93853963	93854058	1.26e-05	5	93853963	93854058	ENSOARG00000018080	NA
5	93854059	93854588	1.26e-05	5	93854059	93854588	ENSOARG00000018080 ENSOARG00000018080	NA、NA
5	93854589	93854607	1.26e-05	5	93854589	93854607	ENSOARG00000018080	NA
5	93854608	93858276	1.26e-05	5	93854608	93858276	ENSOARG00000018080 ENSOARG00000018100	NA、LIX1
5	93858277	93858561	1.26e-05	5	93858277	93858561	ENSOARG00000018100	LIX1
5	93858562	93861075	1.26e-05	5	93858562	93861075	ENSOARG00000018100 ENSOARG00000018100	LIX1、LIX1
5	93861076	93861153	1.26e-05	5	93861076	93861153	ENSOARG00000018100	LIX1
5	93869629	93869724	1.26e-05	5	93869629	93869724	ENSOARG00000018100	LIX1
5	93869725	93872787	1.26e-05	5	93869725	93872787	ENSOARG00000018100 ENSOARG00000018100	LIX1、LIX1
5	93872788	93872928	1.26e-05	5	93872788	93872928	ENSOARG00000018100	LIX1
5	93889027	93889190	1.26e-05	5	93889027	93889190	ENSOARG00000018100	LIX1
5	93910852	93910933	1.26e-05	5	93910852	93910933	ENSOARG00000018100	LIX1
5	93922022	93922183	1.26e-05	5	93922022	93922183	ENSOARG00000018138	RIOK2
5	93922184	93924474	1.26e-05	5	93922184	93924474	ENSOARG00000018138 ENSOARG00000018138	RIOK2、RIOK2
5	93924475	93924571	1.26e-05	5	93924475	93924571	ENSOARG00000018138	RIOK2
5	93924572	93925813	1.26e-05	5	93924572	93925813	ENSOARG00000018138 ENSOARG00000018138	RIOK2、RIOK2
5	93925814	93926329	1.26e-05	5	93925814	93926329	ENSOARG00000018138	RIOK2
5	93926330	93927059	1.26e-05	5	93926330	93927059	ENSOARG00000018138 ENSOARG00000018138	RIOK2、RIOK2
5	93927060	93927152	1.26e-05	5	93927060	93927152	ENSOARG00000018138	RIOK2
5	93927153	93928773	1.26e-05	5	93927153	93928773	ENSOARG00000018138 ENSOARG00000018138	RIOK2、RIOK2
5	93928774	93928965	1.26e-05	5	93928774	93928965	ENSOARG00000018138	RIOK2
5	93931068	93931156	1.26e-05	5	93931068	93931156	ENSOARG00000018138	RIOK2
5	93931157	93935835	1.26e-05	5	93931157	93935835	ENSOARG00000018138 ENSOARG00000018138	RIOK2、RIOK2
5	93935836	93936011	1.26e-05	5	93935836	93936011	ENSOARG00000018138	RIOK2
5	93936012	93938071	1.26e-05	5	93936012	93938071	ENSOARG00000018138 ENSOARG00000018138	RIOK2、RIOK2
5	93938072	93938188	1.26e-05	5	93938072	93938188	ENSOARG00000018138	RIOK2
5	93938189	93939165	1.26e-05	5	93938189	93939165	ENSOARG00000018138 ENSOARG00000018138	RIOK2、RIOK2
5	93939166	93939304	1.26e-05	5	93939166	93939304	ENSOARG00000018138	RIOK2
5	93939305	93942226	1.26e-05	5	93939305	93942226	ENSOARG00000018138 ENSOARG00000010423	RIOK2、NA
5	93942227	93942370	1.26e-05	5	93942227	93942370	ENSOARG00000010423	NA
5	93942263	93942328	1.26e-05	5	93942263	93942328	ENSOARG00000018138	RIOK2
5	94287239	94287478	1.26e-05	5	94287239	94287478	ENSOARG00000010440	NA
5	93675001	93687871	1.26e-05	5	93671741	93687871	ENSOARG00000017926 ENSOARG00000017994	ERAP2、LNPEP
5	93732118	93736411	1.26e-05	5	93732118	93736411	ENSOARG00000017994 ENSOARG00000017994	LNPEP、LNPEP
5	93738187	93750370	1.26e-05	5	93738187	93750370	ENSOARG00000017994 ENSOARG00000017994	LNPEP、LNPEP
5	93764823	93771183	1.26e-05	5	93764823	93771183	ENSOARG00000017994 ENSOARG00000017994	LNPEP、LNPEP
5	93781434	93783249	1.26e-05	5	93781434	93783249	ENSOARG00000017994 ENSOARG00000017994	LNPEP、LNPEP
5	93785089	93826998	1.26e-05	5	93785089	93826998	ENSOARG00000017994 ENSOARG00000018080	LNPEP、NA
5	93830826	93831466	1.26e-05	5	93830826	93831466	ENSOARG00000018080 ENSOARG00000018080	NA、NA
5	93861154	93869628	1.26e-05	5	93861154	93869628	ENSOARG00000018100 ENSOARG00000018100	LIX1、LIX1
5	93872929	93889026	1.26e-05	5	93872929	93889026	ENSOARG00000018100 ENSOARG00000018100	LIX1、LIX1
5	93889191	93910851	1.26e-05	5	93889191	93910851	ENSOARG00000018100 ENSOARG00000018100	LIX1、LIX1
5	93910934	93922021	1.26e-05	5	93910934	93922021	ENSOARG00000018100 ENSOARG00000018138	LIX1、RIOK2
5	93928966	93931067	1.26e-05	5	93928966	93931067	ENSOARG00000018138 ENSOARG00000018138	RIOK2、RIOK2
5	93687891	93731276	1.26e-05	5	93687891	93731276	ENSOARG00000017994 ENSOARG00000017994	LNPEP、LNPEP
5	93844911	93848032	1.26e-05	5	93844911	93848032	ENSOARG00000018080 ENSOARG00000018080	NA、NA
5	93942329	94287238	1.26e-05	5	93942329	94287238	ENSOARG00000018138 ENSOARG00000010440	RIOK2、NA
5	94287479	94675000	1.26e-05	5	94287479	95304444	ENSOARG00000010440 ENSOARG00000018163	NA、RGMB
5	93629718	93630274	1.26e-05	5	93629718	93630274	ENSOARG00000017926	ERAP2
5	93629718	93630274	1.26e-05	5	93629718	93630274	ENSOARG00000017926	ERAP2
5	93635563	93635701	1.26e-05	5	93635563	93635701	ENSOARG00000017926	ERAP2
5	93635563	93635701	1.26e-05	5	93635563	93635701	ENSOARG00000017926	ERAP2
5	93635702	93639223	1.26e-05	5	93635702	93639223	ENSOARG00000017926 ENSOARG00000017926	ERAP2、ERAP2
5	93639224	93639358	1.26e-05	5	93639224	93639358	ENSOARG00000017926	ERAP2
5	93639224	93639358	1.26e-05	5	93639224	93639358	ENSOARG00000017926	ERAP2
5	93639359	93641323	1.26e-05	5	93639359	93641323	ENSOARG00000017926 ENSOARG00000017926	ERAP2、ERAP2
5	93641324	93641444	1.26e-05	5	93641324	93641444	ENSOARG00000017926	ERAP2
5	93641324	93641444	1.26e-05	5	93641324	93641444	ENSOARG00000017926	ERAP2
5	93641445	93646345	1.26e-05	5	93641445	93646345	ENSOARG00000017926 ENSOARG00000017926	ERAP2、ERAP2
5	93646346	93646500	1.26e-05	5	93646346	93646500	ENSOARG00000017926	ERAP2
5	93646346	93646500	1.26e-05	5	93646346	93646500	ENSOARG00000017926	ERAP2
5	93646501	93649391	1.26e-05	5	93646501	93649391	ENSOARG00000017926 ENSOARG00000017926	ERAP2、ERAP2
5	93649392	93649505	1.26e-05	5	93649392	93649505	ENSOARG00000017926	ERAP2
5	93649392	93649505	1.26e-05	5	93649392	93649505	ENSOARG00000017926	ERAP2
5	93649506	93650531	1.26e-05	5	93649506	93650531	ENSOARG00000017926 ENSOARG00000017926	ERAP2、ERAP2
5	93650532	93650663	1.26e-05	5	93650532	93650663	ENSOARG00000017926	ERAP2
5	93650532	93650663	1.26e-05	5	93650532	93650663	ENSOARG00000017926	ERAP2
5	93650664	93650886	1.26e-05	5	93650664	93650886	ENSOARG00000017926 ENSOARG00000017926	ERAP2、ERAP2
5	93651019	93653658	1.26e-05	5	93651019	93653658	ENSOARG00000017926 ENSOARG00000017926	ERAP2、ERAP2
5	93653659	93653727	1.26e-05	5	93653659	93653727	ENSOARG00000017926	ERAP2
5	93653659	93653727	1.26e-05	5	93653659	93653727	ENSOARG00000017926	ERAP2
5	93653728	93654737	1.26e-05	5	93653728	93654737	ENSOARG00000017926 ENSOARG00000017926	ERAP2、ERAP2
5	93654738	93654925	1.26e-05	5	93654738	93654925	ENSOARG00000017926	ERAP2
5	93654750	93654925	1.26e-05	5	93654750	93654925	ENSOARG00000017926	ERAP2
5	93654926	93658030	1.26e-05	5	93654926	93658030	ENSOARG00000017926 ENSOARG00000017926	ERAP2、ERAP2
5	93658031	93658110	1.26e-05	5	93658031	93658110	ENSOARG00000017926	ERAP2
5	93658031	93658110	1.26e-05	5	93658031	93658110	ENSOARG00000017926	ERAP2
5	93658111	93659040	1.26e-05	5	93658111	93659040	ENSOARG00000017926 ENSOARG00000017926	ERAP2、ERAP2
5	93659041	93659224	1.26e-05	5	93659041	93659224	ENSOARG00000017926	ERAP2
5	93659041	93659224	1.26e-05	5	93659041	93659224	ENSOARG00000017926	ERAP2
5	93659225	93663398	1.26e-05	5	93659225	93663398	ENSOARG00000017926 ENSOARG00000017926	ERAP2、ERAP2
5	93663399	93663555	1.26e-05	5	93663399	93663555	ENSOARG00000017926	ERAP2
5	93663399	93663555	1.26e-05	5	93663399	93663555	ENSOARG00000017926	ERAP2
5	93663556	93664039	1.26e-05	5	93663556	93664039	ENSOARG00000017926 ENSOARG00000017926	ERAP2、ERAP2
5	93664040	93664224	1.26e-05	5	93664040	93664224	ENSOARG00000017926	ERAP2
5	93664040	93664224	1.26e-05	5	93664040	93664224	ENSOARG00000017926	ERAP2
5	93664225	93667266	1.26e-05	5	93664225	93667266	ENSOARG00000017926 ENSOARG00000017926	ERAP2、ERAP2
5	93667429	93667930	1.26e-05	5	93667429	93667930	ENSOARG00000017926 ENSOARG00000017926	ERAP2、ERAP2
5	93667931	93668071	1.26e-05	5	93667931	93668071	ENSOARG00000017926	ERAP2
5	93667931	93668071	1.26e-05	5	93667931	93668071	ENSOARG00000017926	ERAP2
5	93668072	93670173	1.26e-05	5	93668072	93670173	ENSOARG00000017926 ENSOARG00000017926	ERAP2、ERAP2
5	93670174	93670255	1.26e-05	5	93670174	93670255	ENSOARG00000017926	ERAP2
5	93670174	93670255	1.26e-05	5	93670174	93670255	ENSOARG00000017926	ERAP2
5	93670256	93670950	1.26e-05	5	93670256	93670950	ENSOARG00000017926 ENSOARG00000017926	ERAP2、ERAP2
5	93670951	93671020	1.26e-05	5	93670951	93671020	ENSOARG00000017926	ERAP2
5	93670951	93671121	1.26e-05	5	93670951	93671121	ENSOARG00000017926	ERAP2
5	93671122	93671663	1.26e-05	5	93671122	93671663	ENSOARG00000017926 ENSOARG00000017926	ERAP2、ERAP2
5	93671664	93671740	1.26e-05	5	93671664	93671740	ENSOARG00000017926	ERAP2
5	93687872	93687890	1.26e-05	5	93687872	93687890	ENSOARG00000017994	LNPEP
5	93731277	93732117	1.26e-05	5	93731277	93732117	ENSOARG00000017994	LNPEP
5	93736412	93736550	1.26e-05	5	93736412	93736550	ENSOARG00000017994	LNPEP
5	93736551	93738054	1.26e-05	5	93736551	93738054	ENSOARG00000017994 ENSOARG00000017994	LNPEP、LNPEP
5	93738055	93738186	1.26e-05	5	93738055	93738186	ENSOARG00000017994	LNPEP
5	93750371	93750491	1.26e-05	5	93750371	93750491	ENSOARG00000017994	LNPEP
5	93750492	93751182	1.26e-05	5	93750492	93751182	ENSOARG00000017994 ENSOARG00000017994	LNPEP、LNPEP
5	93751183	93751337	1.26e-05	5	93751183	93751337	ENSOARG00000017994	LNPEP
5	93751338	93752946	1.26e-05	5	93751338	93752946	ENSOARG00000017994 ENSOARG00000017994	LNPEP、LNPEP
5	93752947	93753060	1.26e-05	5	93752947	93753060	ENSOARG00000017994	LNPEP
5	93753061	93754698	1.26e-05	5	93753061	93754698	ENSOARG00000017994 ENSOARG00000017994	LNPEP、LNPEP
5	93754699	93754833	1.26e-05	5	93754699	93754833	ENSOARG00000017994	LNPEP
5	93754834	93760499	1.26e-05	5	93754834	93760499	ENSOARG00000017994 ENSOARG00000017994	LNPEP、LNPEP
5	93760500	93760631	1.26e-05	5	93760500	93760631	ENSOARG00000017994	LNPEP
5	93760632	93762969	1.26e-05	5	93760632	93762969	ENSOARG00000017994 ENSOARG00000017994	LNPEP、LNPEP
5	93762970	93763130	1.26e-05	5	93762970	93763130	ENSOARG00000017994	LNPEP
5	93763131	93764733	1.26e-05	5	93763131	93764733	ENSOARG00000017994 ENSOARG00000017994	LNPEP、LNPEP
5	93764734	93764822	1.26e-05	5	93764734	93764822	ENSOARG00000017994	LNPEP
5	93771184	93771367	1.26e-05	5	93771184	93771367	ENSOARG00000017994	LNPEP
5	93771368	93772949	1.26e-05	5	93771368	93772949	ENSOARG00000017994 ENSOARG00000017994	LNPEP、LNPEP
5	93772950	93773106	1.26e-05	5	93772950	93773106	ENSOARG00000017994	LNPEP
5	93773107	93779078	1.26e-05	5	93773107	93779078	ENSOARG00000017994 ENSOARG00000017994	LNPEP、LNPEP
5	93779079	93779263	1.26e-05	5	93779079	93779263	ENSOARG00000017994	LNPEP
5	93779264	93781271	1.26e-05	5	93779264	93781271	ENSOARG00000017994 ENSOARG00000017994	LNPEP、LNPEP
5	93781272	93781433	1.26e-05	5	93781272	93781433	ENSOARG00000017994	LNPEP
5	93783250	93783390	1.26e-05	5	93783250	93783390	ENSOARG00000017994	LNPEP
5	93783391	93784288	1.26e-05	5	93783391	93784288	ENSOARG00000017994 ENSOARG00000017994	LNPEP、LNPEP
5	93784289	93784370	1.26e-05	5	93784289	93784370	ENSOARG00000017994	LNPEP
5	93784371	93784959	1.26e-05	5	93784371	93784959	ENSOARG00000017994 ENSOARG00000017994	LNPEP、LNPEP
5	93784960	93785088	1.26e-05	5	93784960	93785088	ENSOARG00000017994	LNPEP
5	93826999	93827157	1.26e-05	5	93826999	93827157	ENSOARG00000018080	NA
5	93826999	93827157	1.26e-05	5	93826999	93827157	ENSOARG00000018080	NA
5	93827158	93827931	1.26e-05	5	93827158	93827931	ENSOARG00000018080 ENSOARG00000018080	NA、NA
5	93827932	93828118	1.26e-05	5	93827932	93828118	ENSOARG00000018080	NA
5	93827932	93828118	1.26e-05	5	93827932	93828118	ENSOARG00000018080	NA
5	93828119	93830593	1.26e-05	5	93828119	93830593	ENSOARG00000018080 ENSOARG00000018080	NA、NA
5	93830594	93830784	1.26e-05	5	93830594	93830784	ENSOARG00000018080	NA
5	93830749	93830825	1.26e-05	5	93830749	93830825	ENSOARG00000018080	NA
5	93831467	93831493	1.26e-05	5	93831467	93831493	ENSOARG00000018080	NA
5	93831494	93833495	1.26e-05	5	93831494	93833495	ENSOARG00000018080 ENSOARG00000018080	NA、NA
5	93833496	93833656	1.26e-05	5	93833496	93833656	ENSOARG00000018080	NA
5	93833496	93833656	1.26e-05	5	93833496	93833656	ENSOARG00000018080	NA
5	93833657	93838812	1.26e-05	5	93833657	93838812	ENSOARG00000018080 ENSOARG00000018080	NA、NA
5	93838813	93838937	1.26e-05	5	93838813	93838937	ENSOARG00000018080	NA
5	93838813	93838937	1.26e-05	5	93838813	93838937	ENSOARG00000018080	NA
5	93838938	93844720	1.26e-05	5	93838938	93844720	ENSOARG00000018080 ENSOARG00000018080	NA、NA
5	93844721	93844910	1.26e-05	5	93844721	93844910	ENSOARG00000018080	NA
5	93844721	93844910	1.26e-05	5	93844721	93844910	ENSOARG00000018080	NA
5	93848033	93848242	1.26e-05	5	93848033	93848242	ENSOARG00000018080	NA
5	93848033	93848242	1.26e-05	5	93848033	93848242	ENSOARG00000018080	NA
5	93848243	93848923	1.26e-05	5	93848243	93848923	ENSOARG00000018080 ENSOARG00000018080	NA、NA
5	93848924	93849077	1.26e-05	5	93848924	93849077	ENSOARG00000018080	NA
5	93849078	93853962	1.26e-05	5	93849078	93853962	ENSOARG00000018080 ENSOARG00000018080	NA、NA
5	93853963	93854058	1.26e-05	5	93853963	93854058	ENSOARG00000018080	NA
5	93854059	93854588	1.26e-05	5	93854059	93854588	ENSOARG00000018080 ENSOARG00000018080	NA、NA
5	93854589	93854607	1.26e-05	5	93854589	93854607	ENSOARG00000018080	NA
5	93854608	93858276	1.26e-05	5	93854608	93858276	ENSOARG00000018080 ENSOARG00000018100	NA、LIX1
5	93858277	93858561	1.26e-05	5	93858277	93858561	ENSOARG00000018100	LIX1
5	93858562	93861075	1.26e-05	5	93858562	93861075	ENSOARG00000018100 ENSOARG00000018100	LIX1、LIX1
5	93861076	93861153	1.26e-05	5	93861076	93861153	ENSOARG00000018100	LIX1
5	93869629	93869724	1.26e-05	5	93869629	93869724	ENSOARG00000018100	LIX1
5	93869725	93872787	1.26e-05	5	93869725	93872787	ENSOARG00000018100 ENSOARG00000018100	LIX1、LIX1
5	93872788	93872928	1.26e-05	5	93872788	93872928	ENSOARG00000018100	LIX1
5	93889027	93889190	1.26e-05	5	93889027	93889190	ENSOARG00000018100	LIX1
5	93910852	93910933	1.26e-05	5	93910852	93910933	ENSOARG00000018100	LIX1
5	93922022	93922183	1.26e-05	5	93922022	93922183	ENSOARG00000018138	RIOK2
5	93922184	93924474	1.26e-05	5	93922184	93924474	ENSOARG00000018138 ENSOARG00000018138	RIOK2、RIOK2
5	93924475	93924571	1.26e-05	5	93924475	93924571	ENSOARG00000018138	RIOK2
5	93924572	93925813	1.26e-05	5	93924572	93925813	ENSOARG00000018138 ENSOARG00000018138	RIOK2、RIOK2
5	93925814	93926329	1.26e-05	5	93925814	93926329	ENSOARG00000018138	RIOK2
5	93926330	93927059	1.26e-05	5	93926330	93927059	ENSOARG00000018138 ENSOARG00000018138	RIOK2、RIOK2
5	93927060	93927152	1.26e-05	5	93927060	93927152	ENSOARG00000018138	RIOK2
5	93927153	93928773	1.26e-05	5	93927153	93928773	ENSOARG00000018138 ENSOARG00000018138	RIOK2、RIOK2
5	93928774	93928965	1.26e-05	5	93928774	93928965	ENSOARG00000018138	RIOK2
5	93931068	93931156	1.26e-05	5	93931068	93931156	ENSOARG00000018138	RIOK2
5	93931157	93935835	1.26e-05	5	93931157	93935835	ENSOARG00000018138 ENSOARG00000018138	RIOK2、RIOK2
5	93935836	93936011	1.26e-05	5	93935836	93936011	ENSOARG00000018138	RIOK2
5	93936012	93938071	1.26e-05	5	93936012	93938071	ENSOARG00000018138 ENSOARG00000018138	RIOK2、RIOK2
5	93938072	93938188	1.26e-05	5	93938072	93938188	ENSOARG00000018138	RIOK2
5	93938189	93939165	1.26e-05	5	93938189	93939165	ENSOARG00000018138 ENSOARG00000018138	RIOK2、RIOK2
5	93939166	93939304	1.26e-05	5	93939166	93939304	ENSOARG00000018138	RIOK2
5	93939305	93942226	1.26e-05	5	93939305	93942226	ENSOARG00000018138 ENSOARG00000010423	RIOK2、NA
5	93942227	93942370	1.26e-05	5	93942227	93942370	ENSOARG00000010423	NA
5	93942263	93942328	1.26e-05	5	93942263	93942328	ENSOARG00000018138	RIOK2
5	94287239	94287478	1.26e-05	5	94287239	94287478	ENSOARG00000010440	NA
5	93630275	93635562	1.26e-05	5	93630275	93635562	ENSOARG00000017926 ENSOARG00000017926	ERAP2、ERAP2
5	93650887	93651018	1.26e-05	5	93650887	93651018	ENSOARG00000017926	ERAP2
5	93650887	93651018	1.26e-05	5	93650887	93651018	ENSOARG00000017926	ERAP2
5	93667267	93667428	1.26e-05	5	93667267	93667428	ENSOARG00000017926	ERAP2
5	93667267	93667428	1.26e-05	5	93667267	93667428	ENSOARG00000017926	ERAP2
5	93671741	93687871	1.26e-05	5	93671741	93687871	ENSOARG00000017926 ENSOARG00000017994	ERAP2、LNPEP
5	93732118	93736411	1.26e-05	5	93732118	93736411	ENSOARG00000017994 ENSOARG00000017994	LNPEP、LNPEP
5	93738187	93750370	1.26e-05	5	93738187	93750370	ENSOARG00000017994 ENSOARG00000017994	LNPEP、LNPEP
5	93764823	93771183	1.26e-05	5	93764823	93771183	ENSOARG00000017994 ENSOARG00000017994	LNPEP、LNPEP
5	93781434	93783249	1.26e-05	5	93781434	93783249	ENSOARG00000017994 ENSOARG00000017994	LNPEP、LNPEP
5	93785089	93826998	1.26e-05	5	93785089	93826998	ENSOARG00000017994 ENSOARG00000018080	LNPEP、NA
5	93830826	93831466	1.26e-05	5	93830826	93831466	ENSOARG00000018080 ENSOARG00000018080	NA、NA
5	93861154	93869628	1.26e-05	5	93861154	93869628	ENSOARG00000018100 ENSOARG00000018100	LIX1、LIX1
5	93872929	93889026	1.26e-05	5	93872929	93889026	ENSOARG00000018100 ENSOARG00000018100	LIX1、LIX1
5	93889191	93910851	1.26e-05	5	93889191	93910851	ENSOARG00000018100 ENSOARG00000018100	LIX1、LIX1
5	93910934	93922021	1.26e-05	5	93910934	93922021	ENSOARG00000018100 ENSOARG00000018138	LIX1、RIOK2
5	93928966	93931067	1.26e-05	5	93928966	93931067	ENSOARG00000018138 ENSOARG00000018138	RIOK2、RIOK2
5	93600001	93629717	1.26e-05	5	93518170	93629717	ENSOARG00000017807 ENSOARG00000017926	ERAP1、ERAP2
5	93687891	93731276	1.26e-05	5	93687891	93731276	ENSOARG00000017994 ENSOARG00000017994	LNPEP、LNPEP
5	93844911	93848032	1.26e-05	5	93844911	93848032	ENSOARG00000018080 ENSOARG00000018080	NA、NA
5	93942329	94287238	1.26e-05	5	93942329	94287238	ENSOARG00000018138 ENSOARG00000010440	RIOK2、NA
5	94287479	94600000	1.26e-05	5	94287479	95304444	ENSOARG00000010440 ENSOARG00000018163	NA、RGMB
5	93629718	93630274	1.26e-05	5	93629718	93630274	ENSOARG00000017926	ERAP2
5	93629718	93630274	1.26e-05	5	93629718	93630274	ENSOARG00000017926	ERAP2
5	93635563	93635701	1.26e-05	5	93635563	93635701	ENSOARG00000017926	ERAP2
5	93635563	93635701	1.26e-05	5	93635563	93635701	ENSOARG00000017926	ERAP2
5	93635702	93639223	1.26e-05	5	93635702	93639223	ENSOARG00000017926 ENSOARG00000017926	ERAP2、ERAP2
5	93639224	93639358	1.26e-05	5	93639224	93639358	ENSOARG00000017926	ERAP2
5	93639224	93639358	1.26e-05	5	93639224	93639358	ENSOARG00000017926	ERAP2
5	93639359	93641323	1.26e-05	5	93639359	93641323	ENSOARG00000017926 ENSOARG00000017926	ERAP2、ERAP2
5	93641324	93641444	1.26e-05	5	93641324	93641444	ENSOARG00000017926	ERAP2
5	93641324	93641444	1.26e-05	5	93641324	93641444	ENSOARG00000017926	ERAP2
5	93641445	93646345	1.26e-05	5	93641445	93646345	ENSOARG00000017926 ENSOARG00000017926	ERAP2、ERAP2
5	93646346	93646500	1.26e-05	5	93646346	93646500	ENSOARG00000017926	ERAP2
5	93646346	93646500	1.26e-05	5	93646346	93646500	ENSOARG00000017926	ERAP2
5	93646501	93649391	1.26e-05	5	93646501	93649391	ENSOARG00000017926 ENSOARG00000017926	ERAP2、ERAP2
5	93649392	93649505	1.26e-05	5	93649392	93649505	ENSOARG00000017926	ERAP2
5	93649392	93649505	1.26e-05	5	93649392	93649505	ENSOARG00000017926	ERAP2
5	93649506	93650531	1.26e-05	5	93649506	93650531	ENSOARG00000017926 ENSOARG00000017926	ERAP2、ERAP2
5	93650532	93650663	1.26e-05	5	93650532	93650663	ENSOARG00000017926	ERAP2
5	93650532	93650663	1.26e-05	5	93650532	93650663	ENSOARG00000017926	ERAP2
5	93650664	93650886	1.26e-05	5	93650664	93650886	ENSOARG00000017926 ENSOARG00000017926	ERAP2、ERAP2
5	93651019	93653658	1.26e-05	5	93651019	93653658	ENSOARG00000017926 ENSOARG00000017926	ERAP2、ERAP2
5	93653659	93653727	1.26e-05	5	93653659	93653727	ENSOARG00000017926	ERAP2
5	93653659	93653727	1.26e-05	5	93653659	93653727	ENSOARG00000017926	ERAP2
5	93653728	93654737	1.26e-05	5	93653728	93654737	ENSOARG00000017926 ENSOARG00000017926	ERAP2、ERAP2
5	93654738	93654925	1.26e-05	5	93654738	93654925	ENSOARG00000017926	ERAP2
5	93654750	93654925	1.26e-05	5	93654750	93654925	ENSOARG00000017926	ERAP2
5	93654926	93658030	1.26e-05	5	93654926	93658030	ENSOARG00000017926 ENSOARG00000017926	ERAP2、ERAP2
5	93658031	93658110	1.26e-05	5	93658031	93658110	ENSOARG00000017926	ERAP2
5	93658031	93658110	1.26e-05	5	93658031	93658110	ENSOARG00000017926	ERAP2
5	93658111	93659040	1.26e-05	5	93658111	93659040	ENSOARG00000017926 ENSOARG00000017926	ERAP2、ERAP2
5	93659041	93659224	1.26e-05	5	93659041	93659224	ENSOARG00000017926	ERAP2
5	93659041	93659224	1.26e-05	5	93659041	93659224	ENSOARG00000017926	ERAP2
5	93659225	93663398	1.26e-05	5	93659225	93663398	ENSOARG00000017926 ENSOARG00000017926	ERAP2、ERAP2
5	93663399	93663555	1.26e-05	5	93663399	93663555	ENSOARG00000017926	ERAP2
5	93663399	93663555	1.26e-05	5	93663399	93663555	ENSOARG00000017926	ERAP2
5	93663556	93664039	1.26e-05	5	93663556	93664039	ENSOARG00000017926 ENSOARG00000017926	ERAP2、ERAP2
5	93664040	93664224	1.26e-05	5	93664040	93664224	ENSOARG00000017926	ERAP2
5	93664040	93664224	1.26e-05	5	93664040	93664224	ENSOARG00000017926	ERAP2
5	93664225	93667266	1.26e-05	5	93664225	93667266	ENSOARG00000017926 ENSOARG00000017926	ERAP2、ERAP2
5	93667429	93667930	1.26e-05	5	93667429	93667930	ENSOARG00000017926 ENSOARG00000017926	ERAP2、ERAP2
5	93667931	93668071	1.26e-05	5	93667931	93668071	ENSOARG00000017926	ERAP2
5	93667931	93668071	1.26e-05	5	93667931	93668071	ENSOARG00000017926	ERAP2
5	93668072	93670173	1.26e-05	5	93668072	93670173	ENSOARG00000017926 ENSOARG00000017926	ERAP2、ERAP2
5	93670174	93670255	1.26e-05	5	93670174	93670255	ENSOARG00000017926	ERAP2
5	93670174	93670255	1.26e-05	5	93670174	93670255	ENSOARG00000017926	ERAP2
5	93670256	93670950	1.26e-05	5	93670256	93670950	ENSOARG00000017926 ENSOARG00000017926	ERAP2、ERAP2
5	93670951	93671020	1.26e-05	5	93670951	93671020	ENSOARG00000017926	ERAP2
5	93670951	93671121	1.26e-05	5	93670951	93671121	ENSOARG00000017926	ERAP2
5	93671122	93671663	1.26e-05	5	93671122	93671663	ENSOARG00000017926 ENSOARG00000017926	ERAP2、ERAP2
5	93671664	93671740	1.26e-05	5	93671664	93671740	ENSOARG00000017926	ERAP2
5	93687872	93687890	1.26e-05	5	93687872	93687890	ENSOARG00000017994	LNPEP
5	93731277	93732117	1.26e-05	5	93731277	93732117	ENSOARG00000017994	LNPEP
5	93736412	93736550	1.26e-05	5	93736412	93736550	ENSOARG00000017994	LNPEP
5	93736551	93738054	1.26e-05	5	93736551	93738054	ENSOARG00000017994 ENSOARG00000017994	LNPEP、LNPEP
5	93738055	93738186	1.26e-05	5	93738055	93738186	ENSOARG00000017994	LNPEP
5	93750371	93750491	1.26e-05	5	93750371	93750491	ENSOARG00000017994	LNPEP
5	93750492	93751182	1.26e-05	5	93750492	93751182	ENSOARG00000017994 ENSOARG00000017994	LNPEP、LNPEP
5	93751183	93751337	1.26e-05	5	93751183	93751337	ENSOARG00000017994	LNPEP
5	93751338	93752946	1.26e-05	5	93751338	93752946	ENSOARG00000017994 ENSOARG00000017994	LNPEP、LNPEP
5	93752947	93753060	1.26e-05	5	93752947	93753060	ENSOARG00000017994	LNPEP
5	93753061	93754698	1.26e-05	5	93753061	93754698	ENSOARG00000017994 ENSOARG00000017994	LNPEP、LNPEP
5	93754699	93754833	1.26e-05	5	93754699	93754833	ENSOARG00000017994	LNPEP
5	93754834	93760499	1.26e-05	5	93754834	93760499	ENSOARG00000017994 ENSOARG00000017994	LNPEP、LNPEP
5	93760500	93760631	1.26e-05	5	93760500	93760631	ENSOARG00000017994	LNPEP
5	93760632	93762969	1.26e-05	5	93760632	93762969	ENSOARG00000017994 ENSOARG00000017994	LNPEP、LNPEP
5	93762970	93763130	1.26e-05	5	93762970	93763130	ENSOARG00000017994	LNPEP
5	93763131	93764733	1.26e-05	5	93763131	93764733	ENSOARG00000017994 ENSOARG00000017994	LNPEP、LNPEP
5	93764734	93764822	1.26e-05	5	93764734	93764822	ENSOARG00000017994	LNPEP
5	93771184	93771367	1.26e-05	5	93771184	93771367	ENSOARG00000017994	LNPEP
5	93771368	93772949	1.26e-05	5	93771368	93772949	ENSOARG00000017994 ENSOARG00000017994	LNPEP、LNPEP
5	93772950	93773106	1.26e-05	5	93772950	93773106	ENSOARG00000017994	LNPEP
5	93773107	93779078	1.26e-05	5	93773107	93779078	ENSOARG00000017994 ENSOARG00000017994	LNPEP、LNPEP
5	93779079	93779263	1.26e-05	5	93779079	93779263	ENSOARG00000017994	LNPEP
5	93779264	93781271	1.26e-05	5	93779264	93781271	ENSOARG00000017994 ENSOARG00000017994	LNPEP、LNPEP
5	93781272	93781433	1.26e-05	5	93781272	93781433	ENSOARG00000017994	LNPEP
5	93783250	93783390	1.26e-05	5	93783250	93783390	ENSOARG00000017994	LNPEP
5	93783391	93784288	1.26e-05	5	93783391	93784288	ENSOARG00000017994 ENSOARG00000017994	LNPEP、LNPEP
5	93784289	93784370	1.26e-05	5	93784289	93784370	ENSOARG00000017994	LNPEP
5	93784371	93784959	1.26e-05	5	93784371	93784959	ENSOARG00000017994 ENSOARG00000017994	LNPEP、LNPEP
5	93784960	93785088	1.26e-05	5	93784960	93785088	ENSOARG00000017994	LNPEP
5	93826999	93827157	1.26e-05	5	93826999	93827157	ENSOARG00000018080	NA
5	93826999	93827157	1.26e-05	5	93826999	93827157	ENSOARG00000018080	NA
5	93827158	93827931	1.26e-05	5	93827158	93827931	ENSOARG00000018080 ENSOARG00000018080	NA、NA
5	93827932	93828118	1.26e-05	5	93827932	93828118	ENSOARG00000018080	NA
5	93827932	93828118	1.26e-05	5	93827932	93828118	ENSOARG00000018080	NA
5	93828119	93830593	1.26e-05	5	93828119	93830593	ENSOARG00000018080 ENSOARG00000018080	NA、NA
5	93830594	93830784	1.26e-05	5	93830594	93830784	ENSOARG00000018080	NA
5	93830749	93830825	1.26e-05	5	93830749	93830825	ENSOARG00000018080	NA
5	93831467	93831493	1.26e-05	5	93831467	93831493	ENSOARG00000018080	NA
5	93831494	93833495	1.26e-05	5	93831494	93833495	ENSOARG00000018080 ENSOARG00000018080	NA、NA
5	93833496	93833656	1.26e-05	5	93833496	93833656	ENSOARG00000018080	NA
5	93833496	93833656	1.26e-05	5	93833496	93833656	ENSOARG00000018080	NA
5	93833657	93838812	1.26e-05	5	93833657	93838812	ENSOARG00000018080 ENSOARG00000018080	NA、NA
5	93838813	93838937	1.26e-05	5	93838813	93838937	ENSOARG00000018080	NA
5	93838813	93838937	1.26e-05	5	93838813	93838937	ENSOARG00000018080	NA
5	93838938	93844720	1.26e-05	5	93838938	93844720	ENSOARG00000018080 ENSOARG00000018080	NA、NA
5	93844721	93844910	1.26e-05	5	93844721	93844910	ENSOARG00000018080	NA
5	93844721	93844910	1.26e-05	5	93844721	93844910	ENSOARG00000018080	NA
5	93848033	93848242	1.26e-05	5	93848033	93848242	ENSOARG00000018080	NA
5	93848033	93848242	1.26e-05	5	93848033	93848242	ENSOARG00000018080	NA
5	93848243	93848923	1.26e-05	5	93848243	93848923	ENSOARG00000018080 ENSOARG00000018080	NA、NA
5	93848924	93849077	1.26e-05	5	93848924	93849077	ENSOARG00000018080	NA
5	93849078	93853962	1.26e-05	5	93849078	93853962	ENSOARG00000018080 ENSOARG00000018080	NA、NA
5	93853963	93854058	1.26e-05	5	93853963	93854058	ENSOARG00000018080	NA
5	93854059	93854588	1.26e-05	5	93854059	93854588	ENSOARG00000018080 ENSOARG00000018080	NA、NA
5	93854589	93854607	1.26e-05	5	93854589	93854607	ENSOARG00000018080	NA
5	93854608	93858276	1.26e-05	5	93854608	93858276	ENSOARG00000018080 ENSOARG00000018100	NA、LIX1
5	93858277	93858561	1.26e-05	5	93858277	93858561	ENSOARG00000018100	LIX1
5	93858562	93861075	1.26e-05	5	93858562	93861075	ENSOARG00000018100 ENSOARG00000018100	LIX1、LIX1
5	93861076	93861153	1.26e-05	5	93861076	93861153	ENSOARG00000018100	LIX1
5	93869629	93869724	1.26e-05	5	93869629	93869724	ENSOARG00000018100	LIX1
5	93869725	93872787	1.26e-05	5	93869725	93872787	ENSOARG00000018100 ENSOARG00000018100	LIX1、LIX1
5	93872788	93872928	1.26e-05	5	93872788	93872928	ENSOARG00000018100	LIX1
5	93889027	93889190	1.26e-05	5	93889027	93889190	ENSOARG00000018100	LIX1
5	93910852	93910933	1.26e-05	5	93910852	93910933	ENSOARG00000018100	LIX1
5	93922022	93922183	1.26e-05	5	93922022	93922183	ENSOARG00000018138	RIOK2
5	93922184	93924474	1.26e-05	5	93922184	93924474	ENSOARG00000018138 ENSOARG00000018138	RIOK2、RIOK2
5	93924475	93924571	1.26e-05	5	93924475	93924571	ENSOARG00000018138	RIOK2
5	93924572	93925813	1.26e-05	5	93924572	93925813	ENSOARG00000018138 ENSOARG00000018138	RIOK2、RIOK2
5	93925814	93926329	1.26e-05	5	93925814	93926329	ENSOARG00000018138	RIOK2
5	93926330	93927059	1.26e-05	5	93926330	93927059	ENSOARG00000018138 ENSOARG00000018138	RIOK2、RIOK2
5	93927060	93927152	1.26e-05	5	93927060	93927152	ENSOARG00000018138	RIOK2
5	93927153	93928773	1.26e-05	5	93927153	93928773	ENSOARG00000018138 ENSOARG00000018138	RIOK2、RIOK2
5	93928774	93928965	1.26e-05	5	93928774	93928965	ENSOARG00000018138	RIOK2
5	93931068	93931156	1.26e-05	5	93931068	93931156	ENSOARG00000018138	RIOK2
5	93931157	93935835	1.26e-05	5	93931157	93935835	ENSOARG00000018138 ENSOARG00000018138	RIOK2、RIOK2
5	93935836	93936011	1.26e-05	5	93935836	93936011	ENSOARG00000018138	RIOK2
5	93936012	93938071	1.26e-05	5	93936012	93938071	ENSOARG00000018138 ENSOARG00000018138	RIOK2、RIOK2
5	93938072	93938188	1.26e-05	5	93938072	93938188	ENSOARG00000018138	RIOK2
5	93938189	93939165	1.26e-05	5	93938189	93939165	ENSOARG00000018138 ENSOARG00000018138	RIOK2、RIOK2
5	93939166	93939304	1.26e-05	5	93939166	93939304	ENSOARG00000018138	RIOK2
5	93939305	93942226	1.26e-05	5	93939305	93942226	ENSOARG00000018138 ENSOARG00000010423	RIOK2、NA
5	93942227	93942370	1.26e-05	5	93942227	93942370	ENSOARG00000010423	NA
5	93942263	93942328	1.26e-05	5	93942263	93942328	ENSOARG00000018138	RIOK2
5	94287239	94287478	1.26e-05	5	94287239	94287478	ENSOARG00000010440	NA
5	93630275	93635562	1.26e-05	5	93630275	93635562	ENSOARG00000017926 ENSOARG00000017926	ERAP2、ERAP2
5	93650887	93651018	1.26e-05	5	93650887	93651018	ENSOARG00000017926	ERAP2
5	93650887	93651018	1.26e-05	5	93650887	93651018	ENSOARG00000017926	ERAP2
5	93667267	93667428	1.26e-05	5	93667267	93667428	ENSOARG00000017926	ERAP2
5	93667267	93667428	1.26e-05	5	93667267	93667428	ENSOARG00000017926	ERAP2
5	93671741	93687871	1.26e-05	5	93671741	93687871	ENSOARG00000017926 ENSOARG00000017994	ERAP2、LNPEP
5	93732118	93736411	1.26e-05	5	93732118	93736411	ENSOARG00000017994 ENSOARG00000017994	LNPEP、LNPEP
5	93738187	93750370	1.26e-05	5	93738187	93750370	ENSOARG00000017994 ENSOARG00000017994	LNPEP、LNPEP
5	93764823	93771183	1.26e-05	5	93764823	93771183	ENSOARG00000017994 ENSOARG00000017994	LNPEP、LNPEP
5	93781434	93783249	1.26e-05	5	93781434	93783249	ENSOARG00000017994 ENSOARG00000017994	LNPEP、LNPEP
5	93785089	93826998	1.26e-05	5	93785089	93826998	ENSOARG00000017994 ENSOARG00000018080	LNPEP、NA
5	93830826	93831466	1.26e-05	5	93830826	93831466	ENSOARG00000018080 ENSOARG00000018080	NA、NA
5	93861154	93869628	1.26e-05	5	93861154	93869628	ENSOARG00000018100 ENSOARG00000018100	LIX1、LIX1
5	93872929	93889026	1.26e-05	5	93872929	93889026	ENSOARG00000018100 ENSOARG00000018100	LIX1、LIX1
5	93889191	93910851	1.26e-05	5	93889191	93910851	ENSOARG00000018100 ENSOARG00000018100	LIX1、LIX1
5	93910934	93922021	1.26e-05	5	93910934	93922021	ENSOARG00000018100 ENSOARG00000018138	LIX1、RIOK2
5	93928966	93931067	1.26e-05	5	93928966	93931067	ENSOARG00000018138 ENSOARG00000018138	RIOK2、RIOK2
5	93575001	93629717	1.26e-05	5	93518170	93629717	ENSOARG00000017807 ENSOARG00000017926	ERAP1、ERAP2
5	93687891	93731276	1.26e-05	5	93687891	93731276	ENSOARG00000017994 ENSOARG00000017994	LNPEP、LNPEP
5	93844911	93848032	1.26e-05	5	93844911	93848032	ENSOARG00000018080 ENSOARG00000018080	NA、NA
5	93942329	94287238	1.26e-05	5	93942329	94287238	ENSOARG00000018138 ENSOARG00000010440	RIOK2、NA
5	94287479	94575000	1.26e-05	5	94287479	95304444	ENSOARG00000010440 ENSOARG00000018163	NA、RGMB
20	21154331	21154828	1.26e-05	20	21154331	21154828	ENSOARG00000012061	PTCHD4
20	21154830	21154892	1.26e-05	20	21154830	21154892	ENSOARG00000012061	PTCHD4
20	21981054	21981179	1.26e-05	20	21981054	21981179	ENSOARG00000012068	MUT
20	21981180	21986697	1.26e-05	20	21981180	21986697	ENSOARG00000012068 ENSOARG00000012068	MUT、MUT
20	21986698	21986865	1.26e-05	20	21986698	21986865	ENSOARG00000012068	MUT
20	21989441	21989588	1.26e-05	20	21989441	21989588	ENSOARG00000012068	MUT
20	21989589	21990956	1.26e-05	20	21989589	21990956	ENSOARG00000012068 ENSOARG00000012068	MUT、MUT
20	21990957	21991088	1.26e-05	20	21990957	21991088	ENSOARG00000012068	MUT
20	21991089	21992682	1.26e-05	20	21991089	21992682	ENSOARG00000012068 ENSOARG00000012068	MUT、MUT
20	21992683	21992798	1.26e-05	20	21992683	21992798	ENSOARG00000012068	MUT
20	21992799	21995096	1.26e-05	20	21992799	21995096	ENSOARG00000012068 ENSOARG00000012068	MUT、MUT
20	21995097	21995212	1.26e-05	20	21995097	21995212	ENSOARG00000012068	MUT
20	21995213	21995885	1.26e-05	20	21995213	21995885	ENSOARG00000012068 ENSOARG00000012068	MUT、MUT
20	21995886	21995997	1.26e-05	20	21995886	21995997	ENSOARG00000012068	MUT
20	22006608	22006856	1.26e-05	20	22006608	22006856	ENSOARG00000012068	MUT
20	22006857	22008879	1.26e-05	20	22006857	22008879	ENSOARG00000012068 ENSOARG00000012068	MUT、MUT
20	22008880	22009051	1.26e-05	20	22008880	22009051	ENSOARG00000012068	MUT
20	22009052	22009527	1.26e-05	20	22009052	22009527	ENSOARG00000012068 ENSOARG00000012068	MUT、MUT
20	22009528	22009685	1.26e-05	20	22009528	22009685	ENSOARG00000012068	MUT
20	22009686	22012742	1.26e-05	20	22009686	22012742	ENSOARG00000012068 ENSOARG00000012068	MUT、MUT
20	22012743	22013110	1.26e-05	20	22012743	22013110	ENSOARG00000012068	MUT
20	22013111	22013951	1.26e-05	20	22013111	22013951	ENSOARG00000012068 ENSOARG00000012068	MUT、MUT
20	22013952	22014351	1.26e-05	20	22013952	22014351	ENSOARG00000012068	MUT
20	22026192	22026299	1.26e-05	20	22026192	22026299	ENSOARG00000012137	CENPQ
20	22026300	22027079	1.26e-05	20	22026300	22027079	ENSOARG00000012137 ENSOARG00000012137	CENPQ、CENPQ
20	22027080	22027134	1.26e-05	20	22027080	22027134	ENSOARG00000012137	CENPQ
20	22027135	22028169	1.26e-05	20	22027135	22028169	ENSOARG00000012137 ENSOARG00000012137	CENPQ、CENPQ
20	22028170	22028296	1.26e-05	20	22028170	22028296	ENSOARG00000012137	CENPQ
20	22028297	22031788	1.26e-05	20	22028297	22031788	ENSOARG00000012137 ENSOARG00000012137	CENPQ、CENPQ
20	22031789	22031857	1.26e-05	20	22031789	22031857	ENSOARG00000012137	CENPQ
20	22036484	22036613	1.26e-05	20	22036484	22036613	ENSOARG00000012137	CENPQ
20	22036614	22039502	1.26e-05	20	22036614	22039502	ENSOARG00000012137 ENSOARG00000012137	CENPQ、CENPQ
20	22039503	22039622	1.26e-05	20	22039503	22039622	ENSOARG00000012137	CENPQ
20	22039623	22039783	1.26e-05	20	22039623	22039783	ENSOARG00000012137 ENSOARG00000012137	CENPQ、CENPQ
20	22039784	22039858	1.26e-05	20	22039784	22039858	ENSOARG00000012137	CENPQ
20	22039859	22040915	1.26e-05	20	22039859	22040915	ENSOARG00000012137 ENSOARG00000012137	CENPQ、CENPQ
20	22040916	22041044	1.26e-05	20	22040916	22041044	ENSOARG00000012137	CENPQ
20	22055387	22055464	1.26e-05	20	22055387	22055464	ENSOARG00000012194	GLYATL3
20	22055465	22058953	1.26e-05	20	22055465	22058953	ENSOARG00000012194 ENSOARG00000012194	GLYATL3、GLYATL3
20	22058954	22059061	1.26e-05	20	22058954	22059061	ENSOARG00000012194	GLYATL3
20	22059062	22059473	1.26e-05	20	22059062	22059473	ENSOARG00000012194 ENSOARG00000012194	GLYATL3、GLYATL3
20	22059474	22059600	1.26e-05	20	22059474	22059600	ENSOARG00000012194	GLYATL3
20	22059601	22063124	1.26e-05	20	22059601	22063124	ENSOARG00000012194 ENSOARG00000012194	GLYATL3、GLYATL3
20	22063125	22063248	1.26e-05	20	22063125	22063248	ENSOARG00000012194	GLYATL3
20	22070055	22070478	1.26e-05	20	22070055	22070478	ENSOARG00000012194	GLYATL3
20	22088335	22088883	1.26e-05	20	22088335	22088883	ENSOARG00000008721	C6orf141
20	22142381	22142452	1.26e-05	20	22142381	22142452	ENSOARG00000012291	RHAG
20	22142453	22143185	1.26e-05	20	22142453	22143185	ENSOARG00000012291 ENSOARG00000012291	RHAG、RHAG
20	22143186	22143259	1.26e-05	20	22143186	22143259	ENSOARG00000012291	RHAG
20	22143260	22143469	1.26e-05	20	22143260	22143469	ENSOARG00000012291 ENSOARG00000012291	RHAG、RHAG
20	22143470	22143543	1.26e-05	20	22143470	22143543	ENSOARG00000012291	RHAG
20	22143544	22148852	1.26e-05	20	22143544	22148852	ENSOARG00000012291 ENSOARG00000012291	RHAG、RHAG
20	22148853	22148974	1.26e-05	20	22148853	22148974	ENSOARG00000012291	RHAG
20	22148975	22149521	1.26e-05	20	22148975	22149521	ENSOARG00000012291 ENSOARG00000012291	RHAG、RHAG
20	22149522	22149659	1.26e-05	20	22149522	22149659	ENSOARG00000012291	RHAG
20	21986866	21989440	1.26e-05	20	21986866	21989440	ENSOARG00000012068 ENSOARG00000012068	MUT、MUT
20	21995998	22006607	1.26e-05	20	21995998	22006607	ENSOARG00000012068 ENSOARG00000012068	MUT、MUT
20	22031858	22036483	1.26e-05	20	22031858	22036483	ENSOARG00000012137 ENSOARG00000012137	CENPQ、CENPQ
20	22041045	22055386	1.26e-05	20	22041045	22055386	ENSOARG00000012137 ENSOARG00000012194	CENPQ、GLYATL3
20	22063249	22070054	1.26e-05	20	22063249	22070054	ENSOARG00000012194 ENSOARG00000012194	GLYATL3、GLYATL3
20	22070479	22088334	1.26e-05	20	22070479	22088334	ENSOARG00000012194 ENSOARG00000008721	GLYATL3、C6orf141
20	22088884	22142380	1.26e-05	20	22088884	22142380	ENSOARG00000008721 ENSOARG00000012291	C6orf141、RHAG
20	21150001	21154330	1.26e-05	20	21097528	21154330	ENSOARG00000012061 ENSOARG00000012061	PTCHD4、PTCHD4
[truncated: 64,938 more rows]

## Sheet: Table S4
Table S4: Functional annotation of common regions experiencing selective sweeps identified with the top 5% PI in KUN.
[truncated: 65,535 more rows]

[truncated: 3 more sheets: Table S5, Table S6, Table S7]
